# Supplementary material for: Decreased Brain pH Correlated With Progression of Alzheimer Disease Neuropathology: A Systematic Review and Meta-Analyses of Postmortem Studies
Source: Int J Neuropsychopharmacol. 2024 Oct 18;27(10):pyae047. doi: 10.1093/ijnp/pyae047 (PMC11511658; doi:10.1093/ijnp/pyae047)
Supplement: pyae047_suppl_Supplementary_Table_S2 [file pyae047_suppl_supplementary_table_s2.xlsx]

## Sheet: TableS2
Supplementary Table 2. Raw data analyzed in this study
Dataset name	ID	Group 1	Group 2 (1, non-AD control; 2, AD)	Sex (F, female; M, male)	Age (years)	Postmortem interval (hours)	pH	RIN	Braak stage	Amyroid score	apoe genotype
GSE222007	NP032/2018	CT	1	F	86	98	5.62		III		2/3
GSE222007	NP077/2018	CT	1	M	82	45	5.9		II		3/4
GSE222007	NP008/2015	CT	1	F	87	24	6.86		II		3/3
GSE222007	NP070/2019	CT	1	M	85	22	6.03		II		3/3
GSE222007	NP016/2017	CT	1	F	89	48	5.67		II		3/3
GSE222007	NP128/2017	CT	1	M	87	27	6.1		I		3/3
GSE222007	NP063/2019	CT	1	F	89	42	5.69		II		3/3
GSE222007	NP058/2019	CT	1	M	89	36	5.58		II		3/3
GSE222007	NP150/2014	CT	1	F	95	54	5.17		II		3/3
GSE222007	NP011/2019	CT	1	M	94	27	6.04		II		2/4
GSE222007	NP041/2019	AD	2	F	87	25	5.57		V		3/4
GSE222007	NP067/2018	AD	2	M	81	26	6.43		VI		4/4
GSE222007	NP034/2014	AD	2	F	87	72	5.95		VI		2/4
GSE222007	NP142/2014	AD	2	M	85	69	6.22		VI		3/3
GSE222007	NP080/2014	AD	2	F	89	24	6.67		V		3/3
GSE222007	NP018/2019	AD	2	M	87	33	5.93		V		3/4
GSE222007	NP177/2013	AD	2	F	90	48	5.58		V		3/3
GSE222007	NP002/2019	AD	2	M	88	33	5.63		VI		4/4
GSE222007	NP076/2014	AD	2	F	95	27	5.94		V		3/4
GSE222007	NP003/2019	AD	2	M	95	25	6.09		V		3/4
GSE146639	2016-038	CTR+	1	F	85	0.295139	6.52
GSE146639	2016-046	CTR+	1	F	92	0.285417	6.6
GSE146639	2016-080	CTR+	1	M	83	0.211806	7.12
GSE146639	2017-078	CTR+	1	F	88	0.416667	6.66
GSE146639	2018-021	CTR+	1	M	92	8.5	6.89
GSE146639	2018-064	CTR+	1	F	103	9.5	8.3
GSE146639	2018-090	CTR+	1	M	97	5.1	6.65
GSE146639	2018-105	CTR+	1	M	86	6.45	6.39
GSE146639	2018-120	CTR+	1	M	72	6.55	6.81
GSE146639	2017-005	CTR	1	F	60	0.229167	7.07
GSE146639	2017-124	CTR	1	F	55	0.3125	NA
GSE146639	2018-018	CTR	1	F	82	5.3	6.48
GSE146639	2018-112	CTR	1	F	95	4.21	6.59
GSE146639	2019-042	CTR	1	M	82	0.270833	6.53
GSE146639	2016-105	AD	2	M	68	0.385417	6.32
GSE146639	2017-024	AD	2	M	59	0.270833	6.88
GSE146639	2017-039	AD	2	M	88	0.357639	6.59
GSE146639	2017-098	AD	2	M	82	0.3125	NA
GSE146639	2017-102	AD	2	F	98	0.253472	6.92
GSE146639	2018-014	AD	2	M	89	0.246528	6.63
GSE146639	2018-034	AD	2	M	78	0.274306	6.61
GSE146639	2018-135	AD	2	F	81	4.05	6.46
GSE146639	2019-030	AD	2	M	77	5.5	6.35
GSE146639	2019-032	AD	2	M	92	5.5	6.35
GSE146639	iB6399-BA7	AD	2	F	88	NA	NA
GSE84422	1018	Normal	1	M	60	28.75	6.76		0
GSE84422	1039	Normal	1	M	85	5.25	6.9		2
GSE84422	2010	Normal	1	M	70	18	6.9		1
GSE84422	230	Normal	1	F	96	3.25	6.7		2
GSE84422	495	Normal	1	M	69	4.25	6.3		1
GSE84422	523	Normal	1	F	82	5.66667	6.1		3
GSE84422	551	Normal	1	F	85	4.33333	6.3		2
GSE84422	625	Normal	1	F	102	7.05	6.5		6
GSE84422	776	Normal	1	M	95	4.08333	6.5		2
GSE84422	800	Normal	1	F	89	2.33333	6.7		2
GSE84422	82	Normal	1	F	86	4.66667	6.5		3
GSE84422	842	Normal	1	F	83	6.16667	6.8		1
GSE84422	843	Normal	1	M	66	7.56667	6.58		2
GSE84422	923	Normal	1	M	69	7.41667	6.7		1
GSE84422	990	Normal	1	F	62	7	6.6		1
GSE84422	684	Normal	1	F	84	18.5	6.21		1
GSE84422	972	Normal	1	M	74	16.5833	6.68		2
GSE84422	25	Normal	1	F	90	3.41667	6.1		0
GSE84422	532	Normal	1	F	92	3.5	6.2		4
GSE84422	872	Normal	1	F	75	6.5	5.97		0
GSE84422	305	Normal	1	F	88	5.08333	6.4		2
GSE84422	232	Normal	1	F	74	3	6		2
GSE84422	1006	Possible AD	2	F	98	5	6.5		4
GSE84422	234	Possible AD	2	F	99	2.66667	6.6		4
GSE84422	480	Possible AD	2	F	91	5.16667	6.7		4
GSE84422	616	Possible AD	2	F	91	4	6.7		2
GSE84422	618	Possible AD	2	M	82	2.33333	6.5		3
GSE84422	639	Possible AD	2	F	86	3.83333	6.8		3
GSE84422	83	Possible AD	2	F	90	3.08333	5.9		4
GSE84422	836	Possible AD	2	M	64	3.5	6.3		2
GSE84422	865	Possible AD	2	F	79	17.0833	6.6		3
GSE84422	892	Possible AD	2	M	90	3.56667	6.72		3
GSE84422	914	Possible AD	2	F	89	9.08333	6		3
GSE84422	940	Possible AD	2	F	83	4.91667	6.2		6
GSE84422	941	Possible AD	2	M	88	4.08333	6.2		6
GSE84422	804	Possible AD	2	M	82	6	6.5		4
GSE84422	879	Possible AD	2	F	91	31.1667	6.38		6
GSE84422	973	Possible AD	2	F	96	6.25	6.71		1
GSE84422	360	Possible AD	2	F	82	6.25	6.2		1
GSE84422	386	Possible AD	2	F	83	4	6.2		3
GSE84422	417	Possible AD	2	F	90	2.58333	6.5		3
GSE84422	589	Possible AD	2	F	90	2.45	6.3		4
GSE84422	1027	Probable AD	2	M	80	2	6.37		6
GSE84422	111	Probable AD	2	F	93	2.66667	6.1		4
GSE84422	184	Probable AD	2	F	86	2.1	6.4		3
GSE84422	340	Probable AD	2	M	83	3.5	6.5		1
GSE84422	367	Probable AD	2	F	93	2.66667	6.6		3
GSE84422	592	Probable AD	2	F	95	2.83333	6.4		6
GSE84422	752	Probable AD	2	F	84	6.41667	6.16		4
GSE84422	869	Probable AD	2	F	93	4.25	6.21		6
GSE84422	882	Probable AD	2	F	90	3.08333	6.6		6
GSE84422	963	Probable AD	2	F	90	4.83333	6.18		3
GSE84422	988	Probable AD	2	F	79	4	6.2		3
GSE84422	504	Probable AD	2	M	85	2.08333	6.1		5
GSE84422	665	Probable AD	2	F	92	5.16667	6.32		2
GSE84422	697	Probable AD	2	F	100	12.3167	6.75		6
GSE84422	709	Probable AD	2	F	94	5.5	6.39		3
GSE84422	750	Probable AD	2	F	84	7.16667	6.63		6
GSE84422	831	Probable AD	2	F	88	3.91667	5.94		6
GSE84422	956	Probable AD	2	F	93	4.58333	6.47		3
GSE84422	1012	Probable AD	2	F	98	4	6.24		3
GSE84422	798	Probable AD	2	F	81	2.41667	6.04		3
GSE84422	233	Probable AD	2	F	100	3.33333	6.5		2
GSE84422	95	Probable AD	2	F	93	2.5	6.2		4
GSE84422	902	Probable AD	2	F	85	6.66667	6.37		3
GSE84422	1023	definite AD	2	F	92	1.91667	6.7		6
GSE84422	215	definite AD	2	F	91	3.83333	7		6
GSE84422	256	definite AD	2	F	99	5.5	6.2		3
GSE84422	273	definite AD	2	M	92	2	6.1		3
GSE84422	316	definite AD	2	M	64	4	6.4		6
GSE84422	332	definite AD	2	F	94	2.75	6		1
GSE84422	347	definite AD	2	F	84	2.75	6.6		2
GSE84422	364	definite AD	2	F	84	2	5.9		6
GSE84422	370	definite AD	2	M	100	2.66667	6.5		3
GSE84422	375	definite AD	2	F	87	4	6.8		6
GSE84422	427	definite AD	2	M	80	5.66667	6.4		3
GSE84422	451	definite AD	2	M	83	2.5	6.9		4
GSE84422	457	definite AD	2	F	84	2.91667	6.4		4
GSE84422	462	definite AD	2	M	87	5.83333	6.5		3
GSE84422	488	definite AD	2	F	87	14.5	6.5		6
GSE84422	571	definite AD	2	F	89	5	6.4		4
GSE84422	623	definite AD	2	M	85	23.5	6.5		6
GSE84422	66	definite AD	2	M	89	2.5	6		6
GSE84422	755	definite AD	2	M	87	2.75	6.5		6
GSE84422	786	definite AD	2	F	95	4.41667	6.2		6
GSE84422	790	definite AD	2	F	73	10.75	6.59		6
GSE84422	870	definite AD	2	F	85	2.33333	6.4		4
GSE84422	975	definite AD	2	F	90	3.33333	5.92		5
GSE84422	992	definite AD	2	F	88	3.25	5.88		6
GSE84422	13	definite AD	2	F	94	13.9167	6.4		3
GSE84422	505	definite AD	2	F	94	3.3	5.9		6
GSE84422	626	definite AD	2	F	88	3.58333	6.4		6
GSE84422	176	definite AD	2	F	72	6	6.4		5
GSE84422	989	definite AD	2	M	73	17.8333	6.14		6
GSE84422	468	definite AD	2	F	90	3.33333	6.6		5
GSE84422	607	definite AD	2	F	103	3.91667	6.4		6
GSE84422	630	definite AD	2	F	94	3.08333	6.4		2
GSE84422	640	definite AD	2	F	94	22.6667	6.3		6
GSE84422	782	definite AD	2	F	92	15.5	6.23		6
GSE84422	399	definite AD	2	M	96	3	6.2		5
GSE84422	611	definite AD	2	F	87	1.5	6.1		6
GSE84422	463	definite AD	2	F	90	5.33333	6.2		6
GSE84422	425	definite AD	2	M	62	7.33333	5.8		6
GSE84422	372	definite AD	2	F	83	4.25	5.7		6
GSE84422	479	definite AD	2	M	74	6.25	6		6
GSE84422	801	definite AD	2	M	74	14.75	6.29		6
GSE84422	671	definite AD	2	F	87	3.16667	5.97		6
GSE44768	3_CR	N	1	M	64	25.8	6.831	6.1
GSE44768	4_CR	N	1	F	95	7.05	6.454	7.2
GSE44768	7_CR	N	1	M	66	17.8	6.37	6.4
GSE44768	9_CR	N	1	M	53	20.18	6.544	7.4
GSE44768	14_CR	N	1	M	58	20.8	6.728	6.7
GSE44768	23_CR	N	1	M	58	17.5	6.93	6.5
GSE44768	28_CR	N	1	M	67	18.5	5.995	6.6
GSE44768	29_CR	N	1	F	60	17.58	6.424	5.5
GSE44768	33_CR	N	1	F	58	21.08	6.529	7
GSE44768	38_CR	N	1	M	58	15.5	6.726	6.5
GSE44768	42_CR	N	1	M	52	22.56	6.533	6.3
GSE44768	45_CR	N	1	M	66	24.45	6.301	6.7
GSE44768	46_CR	N	1	F	58	31.67	6.621	6.5
GSE44768	52_CR	N	1	M	68	28.15	6.717	6.9
GSE44768	58_CR	N	1	M	60	23.27	6.592	6.7
GSE44768	68_CR	N	1	M	73	7.58	6.497	6.3
GSE44768	69_CR	N	1	F	74	18.5	6.644	6.7
GSE44768	73_CR	N	1	M	72	21.62	6.659	6.5
GSE44768	76_CR	N	1	M	73	30.25	6.313	6
GSE44768	79_CR	N	1	M	53	20.17	6.734	7.2
GSE44768	83_CR	N	1	M	51	20.25	6.926	6.4
GSE44768	87_CR	N	1	F	69	36.33	6.576	7.3
GSE44768	95_CR	N	1	M	22	21.47	6.884	7
GSE44768	96_CR	N	1	M	72	18.25	6.75	7.1
GSE44768	97_CR	N	1	M	53	26.43	6.56	6.5
GSE44768	98_CR	N	1	F	60	19.05	6.437	6.6
GSE44768	100_CR	N	1	M	52	13.12	6.076	6.7
GSE44768	102_CR	N	1	F	73	20.83	6.451	6.9
GSE44768	103_CR	N	1	M	74	14.33	6.811	7.2
GSE44768	104_CR	N	1	M	70	26.07	6.356	6.8
GSE44768	105_CR	N	1	M	55	11.02	6.71	7.1
GSE44768	106_CR	N	1	M	56	28.12	6.661	6.9
GSE44768	107_CR	N	1	M	65	19.5	6.682	6.4
GSE44768	108_CR	N	1	M	55	35.32	6.549	7.1
GSE44768	109_CR	N	1	M	61	28.25	6.661	6.7
GSE44768	110_CR	N	1	F	55	27.45	6.19	5.9
GSE44768	111_CR	N	1	M	51	22.47	6.693	7.1
GSE44768	113_CR	N	1	M	62	34.7	6.669	6.2
GSE44768	114_CR	N	1	M	54	25	6.619	7.2
GSE44768	115_CR	N	1	M	50	24.17	6.74	6.5
GSE44768	117_CR	N	1	M	66	41.7	6.93	6.8
GSE44768	119_CR	N	1	M	75	20.5	6.595	6.9
GSE44768	121_CR	N	1	F	53	16.62	6.683	6.7
GSE44768	122_CR	N	1	M	61	23.25	6.511	6.7
GSE44768	125_CR	N	1	M	77	24.58	6.714	6.8
GSE44768	127_CR	N	1	M	53	24.33	6.374	6.4
GSE44768	128_CR	N	1	F	65	25.48	6.468	6.8
GSE44768	129_CR	N	1	M	56	26.53	6.412	6.7
GSE44768	130_CR	N	1	M	106	21	6.425	5.7
GSE44768	131_CR	N	1	M	50	20.61	6.528	6.7
GSE44768	132_CR	N	1	M	60	25.5	6.634	6.6
GSE44768	134_CR	N	1	M	57	20.47	6.746	7.3
GSE44768	136_CR	N	1	M	57	24.42	6.382	6.9
GSE44768	140_CR	N	1	M	56	24	6.77	5.7
GSE44768	143_CR	N	1	M	58	20.16	6.519	5.3
GSE44768	144_CR	N	1	M	70	20.93	6.471	6.6
GSE44768	145_CR	N	1	M	80	25.5	6.439	6.3
GSE44768	147_CR	N	1	M	66	16.97	6.679	6.8
GSE44768	152_CR	N	1	F	63	23.5	6.866	6.3
GSE44768	156_CR	N	1	M	58	27.05	6.773	6.5
GSE44768	157_CR	N	1	M	74	27.57	6.799	6.5
GSE44768	158_CR	N	1	F	71	20.3	6.446	6.3
GSE44768	160_CR	N	1	M	55	18.61	6.638	6.4
GSE44768	161_CR	N	1	M	71	14.07	6.562	7.1
GSE44768	163_CR	N	1	M	60	24.23	6.772	7.2
GSE44768	164_CR	N	1	M	61	17	6.626	6.9
GSE44768	169_CR	N	1	M	57	21.45	6.529	7.2
GSE44768	170_CR	N	1	M	55	26	6.136	6.4
GSE44768	172_CR	N	1	F	58	26.6	6.384	6.1
GSE44768	175_CR	N	1	M	57	18.15	6.665	6.6
GSE44768	177_CR	N	1	M	66	31.92	6.721	6.3
GSE44768	181_CR	N	1	M	55	14.5	6.844	6.3
GSE44768	182_CR	N	1	M	69	25.92	6.559	6.5
GSE44768	183_CR	N	1	M	55	21.88	6.512	6.9
GSE44768	184_CR	N	1	M	61	25	6.559	6.5
GSE44768	185_CR	N	1	F	65	16.5	6.753	6.6
GSE44768	186_CR	N	1	M	60	22.6	6.448	6.4
GSE44768	187_CR	N	1	M	72	23.4	6.444	7.2
GSE44768	188_CR	N	1	M	76	21.25	6.497	7.2
GSE44768	189_CR	N	1	M	68	21.82	6.599	6.4
GSE44768	191_CR	N	1	F	69	8.08	6.064	7
GSE44768	193_CR	N	1	M	64	27.25	6.63	6.7
GSE44768	194_CR	N	1	M	56	24.42	6.718	7
GSE44768	195_CR	N	1	M	65	20.97	6.209	6.4
GSE44768	198_CR	N	1	F	78	22.67	6.571	6.9
GSE44768	201_CR	N	1	M	62	25.13	NaN
GSE44768	202_CR	N	1	M	63	22.83	6.778	7
GSE44768	203_CR	N	1	M	77	25.23	6.746	6.4
GSE44768	205_CR	N	1	M	55	21.83	6.859	7.1
GSE44768	207_CR	N	1	M	65	19	6.807	6.8
GSE44768	210_CR	N	1	M	72	19.28	6.7	7.1
GSE44768	212_CR	N	1	M	25	16.95	6.89	6.4
GSE44768	213_CR	N	1	M	71	23.4	7.69	5.4
GSE44768	216_CR	N	1	M	59	19.8	6.06	6.7
GSE44768	217_CR	N	1	M	55	25.81	6.73	6.7
GSE44768	218_CR	N	1	M	65	15.83	6.61	7.2
GSE44768	221_CR	N	1	M	52	31.55	6.58	6.9
GSE44768	223_CR	N	1	M	61	25.6	6.61	6.6
GSE44768	224_CR	N	1	F	60	15	6.58	7
GSE44768	225_CR	N	1	M	46	31.55	6.77	6.2
GSE44768	226_CR	N	1	F	55	21.83	5.83	7
GSE44768	1_CR	A	2	M	88	8.8	6.17	6.6
GSE44768	2_CR	A	2	F	90	12.6	6.164	6.3
GSE44768	5_CR	A	2	F	90	9.25	6.057	6.7
GSE44768	6_CR	A	2	F	77	6.86	6.793	7.2
GSE44768	8_CR	A	2	F	100	24.28	6.576	7.1
GSE44768	10_CR	A	2	F	89	13.8	6.145	6.4
GSE44768	11_CR	A	2	F	61	14.1	6.115	7.5
GSE44768	12_CR	A	2	M	93	4.3	6.393	7.3
GSE44768	13_CR	A	2	M	79	10.63	6.528	7.1
GSE44768	15_CR	A	2	M	87	23.15	6.528	6.1
GSE44768	16_CR	A	2	F	77	10.75	6.58	6.4
GSE44768	17_CR	A	2	M	77	10	7.027	6.7
GSE44768	18_CR	A	2	F	76	21.83	6.388	6.3
GSE44768	19_CR	A	2	F	66	17.58	6.452	6.4
GSE44768	20_CR	A	2	M	55	33	5.708	7.1
GSE44768	21_CR	A	2	M	77	14	6.581	6.2
GSE44768	22_CR	A	2	M	61	16.1	6.592	6.7
GSE44768	24_CR	A	2	M	85	24.36	6.118	6.8
GSE44768	25_CR	A	2	F	89	7.66	6.689	7.2
GSE44768	26_CR	A	2	F	85	6.25	6.654	6.5
GSE44768	27_CR	A	2	F	87	13.83	6.86	5.9
GSE44768	30_CR	A	2	F	90	6.58	6.386	6.5
GSE44768	31_CR	A	2	F	92	7.08	5.838	6.7
GSE44768	32_CR	A	2	F	91	9.58	6.29	6.1
GSE44768	34_CR	A	2	F	70	20	6.058	6.2
GSE44768	35_CR	A	2	F	83	13	5.667	6.4
GSE44768	36_CR	A	2	F	75	10.62	6.764	6.6
GSE44768	37_CR	A	2	M	82	24.83	6.678	6.9
GSE44768	39_CR	A	2	F	87	20.58	6.77	6.9
GSE44768	40_CR	A	2	M	92	7.08	6.338	6.6
GSE44768	41_CR	A	2	F	74	34.25	6.449	6.3
GSE44768	43_CR	A	2	F	83	19.25	6.707	6.9
GSE44768	44_CR	A	2	M	68	8.62	6.092	7.1
GSE44768	47_CR	A	2	M	87	19.83	6.196	7
GSE44768	48_CR	A	2	M	93	4.33	6.68	6.3
GSE44768	49_CR	A	2	M	77	4.38	5.618	7.4
GSE44768	50_CR	A	2	M	69	9.97	6.552	6.3
GSE44768	51_CR	A	2	M	78	21.15	6.227	6.7
GSE44768	53_CR	A	2	M	79	3	6.19	6.5
GSE44768	54_CR	A	2	M	85	4.67	6.36	6.5
GSE44768	55_CR	A	2	F	67	4.77	6.573	6.9
GSE44768	56_CR	A	2	M	89	15	6.57	6.1
GSE44768	57_CR	A	2	F	87	13.33	6.797	6.3
GSE44768	59_CR	A	2	F	88	6	6.12	5.8
GSE44768	60_CR	A	2	M	74	15	6.626	6.9
GSE44768	61_CR	A	2	M	73	7.75	6.44	6.8
GSE44768	62_CR	A	2	M	83	15.9	6.377	6
GSE44768	63_CR	A	2	F	62	4.3	6.521	7
GSE44768	64_CR	A	2	M	83	9.32	6.421	6.4
GSE44768	65_CR	A	2	M	75	15.13	6.482	5.8
GSE44768	66_CR	A	2	F	95	11.25	6.746	5.6
GSE44768	67_CR	A	2	F	83	6.92	6.356	6.7
GSE44768	70_CR	A	2	F	84	4.92	6.32	6.6
GSE44768	71_CR	A	2	F	92	13	6.561	7
GSE44768	72_CR	A	2	F	81	20.33	6.316	6.4
GSE44768	74_CR	A	2	M	79	4.83	6.23	6.6
GSE44768	75_CR	A	2	M	73	11	6.374	7
GSE44768	77_CR	A	2	F	85	4.58	6.81	6.2
GSE44768	78_CR	A	2	F	98	21.75	6.24	6.4
GSE44768	80_CR	A	2	M	86	8.16	6.503	6
GSE44768	81_CR	A	2	M	71	11.87	6.369	6.9
GSE44768	82_CR	A	2	F	86	9.25	6.377	7.4
GSE44768	84_CR	A	2	F	80	7.58	6.282	7.1
GSE44768	85_CR	A	2	M	77	8.5	6.869	7.2
GSE44768	86_CR	A	2	M	88	16.25	5.997	6.8
GSE44768	88_CR	A	2	M	64	8.5	6.684	6.7
GSE44768	89_CR	A	2	F	82	12.6	6.729	7.1
GSE44768	90_CR	A	2	M	80	27.5	6.538	6.3
GSE44768	91_CR	A	2	M	66	23.47	7.13	5.5
GSE44768	92_CR	A	2	F	89	12.41	6.667	6.4
GSE44768	93_CR	A	2	M	85	10.33	6.196	6.9
GSE44768	94_CR	A	2	M	88	7.17	6.169	7.1
GSE44768	99_CR	A	2	F	87	19.33	5.424	7.2
GSE44768	101_CR	A	2	M	73	28.58	6.56	6.5
GSE44768	112_CR	A	2	F	87	9.17	6.304	6.4
GSE44768	116_CR	A	2	M	71	1.3	6.82	6.8
GSE44768	118_CR	A	2	M	77	3.2	5.816	5.5
GSE44768	120_CR	A	2	M	72	10.17	6.391	6.8
GSE44768	123_CR	A	2	F	77	17.28	5.749	6
GSE44768	124_CR	A	2	F	91	6.5	6.621	7.5
GSE44768	126_CR	A	2	F	94	15.42	6.459	6.7
GSE44768	133_CR	A	2	F	80	11.75	5.639	6.8
GSE44768	135_CR	A	2	M	86	10.92	6.575	6.7
GSE44768	137_CR	A	2	M	67	30.1	6.734	5.1
GSE44768	138_CR	A	2	M	73	13.08	6.486	6.7
GSE44768	139_CR	A	2	F	86	11.08	6.615	6.5
GSE44768	141_CR	A	2	M	85	21.92	6.371	6.6
GSE44768	142_CR	A	2	F	86	10.25	6.076	7.4
GSE44768	146_CR	A	2	M	61	17.42	5.947	6.7
GSE44768	148_CR	A	2	M	78	8	6.41	6.9
GSE44768	149_CR	A	2	F	83	14.17	5.802	5.9
GSE44768	150_CR	A	2	F	87	21.13	6.47	6.6
GSE44768	151_CR	A	2	F	80	27.66	6.97	7.4
GSE44768	153_CR	A	2	M	73	3	6.58	7.5
GSE44768	154_CR	A	2	M	72	34.83	6.67	7.1
GSE44768	155_CR	A	2	F	86	3.63	6.054	7.2
GSE44768	159_CR	A	2	F	73	13.83	6.909	6.7
GSE44768	162_CR	A	2	F	83	6.33	6.179	7.4
GSE44768	165_CR	A	2	M	82	15	6.524	7.3
GSE44768	166_CR	A	2	M	75	23.67	6.522	6.2
GSE44768	167_CR	A	2	F	87	8.25	6.817	6.8
GSE44768	168_CR	A	2	M	87	6.75	6.16	6.1
GSE44768	171_CR	A	2	F	75	16.33	7.177	7.1
GSE44768	173_CR	A	2	F	62	12	6.279	6.8
GSE44768	174_CR	A	2	M	67	18.42	6.574	6.6
GSE44768	176_CR	A	2	F	69	2.4	6.31	6.1
GSE44768	178_CR	A	2	F	91	11.73	7.08	6.5
GSE44768	179_CR	A	2	M	86	6.93	6.008	6.5
GSE44768	180_CR	A	2	F	84	14.67	6.659	7.2
GSE44768	190_CR	A	2	F	61	21.42	6.698	6.4
GSE44768	192_CR	A	2	M	76	17	6.369	6.6
GSE44768	196_CR	A	2	F	84	20.91	5.974	5.6
GSE44768	197_CR	A	2	M	98	22.7	6.518	6.9
GSE44768	199_CR	A	2	F	60	13.43	6.32	7.2
GSE44768	200_CR	A	2	M	87	4.75	6.599	7.1
GSE44768	204_CR	A	2	M	82	5.41	6.301	6.3
GSE44768	206_CR	A	2	M	63	18	6.328	6.9
GSE44768	208_CR	A	2	F	88	21.37	6.439	7
GSE44768	209_CR	A	2	M	77	30.83	6.75	6.6
GSE44768	211_CR	A	2	M	72	24.13	6.86	6.7
GSE44768	214_CR	A	2	F	80	20.27	6.75	5.9
GSE44768	215_CR	A	2	M	75	15.58	6.41	7.1
GSE44768	219_CR	A	2	F	79	2.08	6.42	7.1
GSE44768	220_CR	A	2	M	76	12.45	7.14	6.8
GSE44768	222_CR	A	2	F	72	25.81	6.82	6.7
GSE44768	227_CR	A	2	F	76	25.67	6.41	7.7
GSE44768	228_CR	A	2	F	80	17.17	6.82	6.8
GSE44768	229_CR	A	2	F	93	14.07	6.74	6
GSE44768	230_CR	A	2	F	90	11.8	6.43	6.5
GSE44770	3_PFC	N	1	M	64	25.8	6.652	7
GSE44770	4_PFC	N	1	F	95	7.05	6.378	6.9
GSE44770	7_PFC	N	1	M	66	17.8	6.156	7.1
GSE44770	9_PFC	N	1	M	53	20.18	6.084	7
GSE44770	14_PFC	N	1	M	58	20.8	6.854	7.4
GSE44770	23_PFC	N	1	M	58	17.5	6.408	7.6
GSE44770	28_PFC	N	1	M	67	18.5	6.624	7.3
GSE44770	29_PFC	N	1	F	60	17.58	5.786	7.9
GSE44770	33_PFC	N	1	F	58	21.08	6.744	6.9
GSE44770	38_PFC	N	1	M	58	15.5	6.937	7.5
GSE44770	42_PFC	N	1	M	52	22.56	5.993	7.4
GSE44770	45_PFC	N	1	M	66	24.45	6.087	7.5
GSE44770	46_PFC	N	1	F	58	31.67	5.542	7.3
GSE44770	52_PFC	N	1	M	68	28.15	6.702	7
GSE44770	58_PFC	N	1	M	60	23.27	6.76	7.2
GSE44770	68_PFC	N	1	M	73	7.58	6.491	7.3
GSE44770	69_PFC	N	1	F	74	18.5	6.464	7.7
GSE44770	73_PFC	N	1	M	72	21.62	6.721	7.9
GSE44770	76_PFC	N	1	M	73	30.25	6.612	6.4
GSE44770	79_PFC	N	1	M	53	20.17	6.779	8
GSE44770	83_PFC	N	1	M	51	20.25	6.945	8.1
GSE44770	87_PFC	N	1	F	69	36.33	6.617	7.3
GSE44770	95_PFC	N	1	M	22	21.47	6.944	7.6
GSE44770	96_PFC	N	1	M	72	18.25	6.404	8.2
GSE44770	97_PFC	N	1	M	53	26.43	6.282	6.9
GSE44770	98_PFC	N	1	F	60	19.05	6.668	7.2
GSE44770	100_PFC	N	1	M	52	13.12	6.493	6.9
GSE44770	102_PFC	N	1	F	73	20.83	6.591	7.1
GSE44770	103_PFC	N	1	M	74	14.33	6.956	7.2
GSE44770	104_PFC	N	1	M	70	26.07	6.242	6.2
GSE44770	105_PFC	N	1	M	55	11.02	5.904	7.4
GSE44770	106_PFC	N	1	M	56	28.12	6.842	7.7
GSE44770	107_PFC	N	1	M	65	19.5	6.704	7
GSE44770	108_PFC	N	1	M	55	35.32	6.489	7.1
GSE44770	109_PFC	N	1	M	61	28.25	6.164	7
GSE44770	110_PFC	N	1	F	55	27.45	6.8	5.9
GSE44770	111_PFC	N	1	M	51	22.47	6.726	7.8
GSE44770	113_PFC	N	1	M	62	34.7	6.451	6.3
GSE44770	114_PFC	N	1	M	54	25	5.816	7.1
GSE44770	115_PFC	N	1	M	50	24.17	6.855	7.1
GSE44770	117_PFC	N	1	M	66	41.7	6.95	6.4
GSE44770	119_PFC	N	1	M	75	20.5	6.891	8
GSE44770	121_PFC	N	1	F	53	16.62	6.744	7.9
GSE44770	122_PFC	N	1	M	61	23.25	6.627	7.9
GSE44770	125_PFC	N	1	M	77	24.58	6.959	7.4
GSE44770	127_PFC	N	1	M	53	24.33	6.495	8
GSE44770	128_PFC	N	1	F	65	25.48	5.579	6.8
GSE44770	129_PFC	N	1	M	56	26.53	6.337	6.7
GSE44770	130_PFC	N	1	M	106	21	6.573	7
GSE44770	131_PFC	N	1	M	50	20.61	5.971	7.4
GSE44770	132_PFC	N	1	M	60	25.5	6.617	7.3
GSE44770	134_PFC	N	1	M	57	20.47	6.074	7.1
GSE44770	136_PFC	N	1	M	57	24.42	6.131	7.7
GSE44770	140_PFC	N	1	M	56	24	6.913	6.3
GSE44770	143_PFC	N	1	M	58	20.16	6.724	7.2
GSE44770	144_PFC	N	1	M	70	20.93	6.58	7.4
GSE44770	145_PFC	N	1	M	80	25.5	6.66	7.1
GSE44770	147_PFC	N	1	M	66	16.97	6.569	7.4
GSE44770	152_PFC	N	1	F	63	23.5	6.86	7.4
GSE44770	156_PFC	N	1	M	58	27.05	6.461	7.4
GSE44770	157_PFC	N	1	M	74	27.57	6.634	6.9
GSE44770	158_PFC	N	1	F	71	20.3	6.533	6.6
GSE44770	160_PFC	N	1	M	55	18.61	5.733	7.4
GSE44770	161_PFC	N	1	M	71	14.07	5.565	7.8
GSE44770	163_PFC	N	1	M	60	24.23	6.94	8.2
GSE44770	164_PFC	N	1	M	61	17	6.281	7.4
GSE44770	169_PFC	N	1	M	57	21.45	6.714	7.5
GSE44770	170_PFC	N	1	M	55	26	6.76	7.3
GSE44770	172_PFC	N	1	F	58	26.6	6.381	7.6
GSE44770	175_PFC	N	1	M	57	18.15	6.775	7.8
GSE44770	177_PFC	N	1	M	66	31.92	6.596	7.3
GSE44770	181_PFC	N	1	M	55	14.5	6.824	7.5
GSE44770	182_PFC	N	1	M	69	25.92	6.689	6.9
GSE44770	183_PFC	N	1	M	55	21.88	6.362	6.8
GSE44770	184_PFC	N	1	M	61	25	6.259	6.9
GSE44770	185_PFC	N	1	F	65	16.5	6.227	7.4
GSE44770	186_PFC	N	1	M	60	22.6	6.804	6.9
GSE44770	187_PFC	N	1	M	72	23.4	6.564	7.3
GSE44770	188_PFC	N	1	M	76	21.25	6.762	7.1
GSE44770	189_PFC	N	1	M	68	21.82	6.825	7.2
GSE44770	191_PFC	N	1	F	69	8.08	6.37	8.1
GSE44770	193_PFC	N	1	M	64	27.25	6.68	6.9
GSE44770	194_PFC	N	1	M	56	24.42	6.861	8
GSE44770	195_PFC	N	1	M	65	20.97	6.217	6.6
GSE44770	198_PFC	N	1	F	78	22.67	6.664	7.3
GSE44770	201_PFC	N	1	M	62	25.13	6.739	7.3
GSE44770	202_PFC	N	1	M	63	22.83	6.811	7.7
GSE44770	203_PFC	N	1	M	77	25.23	6.611	7.6
GSE44770	205_PFC	N	1	M	55	21.83	6.804	8.2
GSE44770	207_PFC	N	1	M	65	19	6.583	7.8
GSE44770	210_PFC	N	1	M	72	19.28	6.62	8
GSE44770	212_PFC	N	1	M	25	16.95	6.9	7.6
GSE44770	213_PFC	N	1	M	71	23.4	7.42	7.4
GSE44770	216_PFC	N	1	M	59	19.8	6.443	7.3
GSE44770	217_PFC	N	1	M	55	25.81	6.55	7.1
GSE44770	218_PFC	N	1	M	65	15.83	6.86	8
GSE44770	221_PFC	N	1	M	52	31.55	6.78	7.2
GSE44770	223_PFC	N	1	M	61	25.6	6.48	7
GSE44770	224_PFC	N	1	F	60	15	6.56	7.7
GSE44770	225_PFC	N	1	M	46	31.55	6.75	7.2
GSE44770	226_PFC	N	1	F	55	21.83	6.91	7.3
GSE44770	1_PFC	A	2	M	88	8.8	6.409	7.7
GSE44770	2_PFC	A	2	F	90	12.6	5.644	7.2
GSE44770	5_PFC	A	2	F	90	9.25	6.05	7
GSE44770	6_PFC	A	2	F	77	6.86	6.002	6.9
GSE44770	8_PFC	A	2	F	100	24.28	6.257	6.4
GSE44770	10_PFC	A	2	F	89	13.8	6.353	6.9
GSE44770	11_PFC	A	2	F	61	14.1	5.88	7.2
GSE44770	12_PFC	A	2	M	93	4.3	6.557	7.8
GSE44770	13_PFC	A	2	M	79	10.63	5.406	7.7
GSE44770	15_PFC	A	2	M	87	23.15	6.42	5.8
GSE44770	16_PFC	A	2	F	77	10.75	6.54	7
GSE44770	17_PFC	A	2	M	77	10	6.668	8
GSE44770	18_PFC	A	2	F	76	21.83	6.493	6.8
GSE44770	19_PFC	A	2	F	66	17.58	6.391	6.7
GSE44770	20_PFC	A	2	M	55	33	6.687	7.1
GSE44770	21_PFC	A	2	M	77	14	6.607	7.5
GSE44770	22_PFC	A	2	M	61	16.1	6.71	7.3
GSE44770	24_PFC	A	2	M	85	24.36	6.631	6.8
GSE44770	25_PFC	A	2	F	89	7.66	6.34	7.2
GSE44770	26_PFC	A	2	F	85	6.25	6.435	7.7
GSE44770	27_PFC	A	2	F	87	13.83	6.96	7.6
GSE44770	30_PFC	A	2	F	90	6.58	6.221	7.3
GSE44770	31_PFC	A	2	F	92	7.08	6.302	6.3
GSE44770	32_PFC	A	2	F	91	9.58	6.31	7
GSE44770	34_PFC	A	2	F	70	20	6.36	5.9
GSE44770	35_PFC	A	2	F	83	13	6.15	6.2
GSE44770	36_PFC	A	2	F	75	10.62	6.129	7.3
GSE44770	37_PFC	A	2	M	82	24.83	6.481	6.5
GSE44770	39_PFC	A	2	F	87	20.58	6.279	6.1
GSE44770	40_PFC	A	2	M	92	7.08	5.709	7.4
GSE44770	41_PFC	A	2	F	74	34.25	6.872	7
GSE44770	43_PFC	A	2	F	83	19.25	6.794	8.4
GSE44770	44_PFC	A	2	M	68	8.62	6.078	6.7
GSE44770	47_PFC	A	2	M	87	19.83	6.113	7
GSE44770	48_PFC	A	2	M	93	4.33	6.68	7.4
GSE44770	49_PFC	A	2	M	77	4.38	6.553	7.4
GSE44770	50_PFC	A	2	M	69	9.97	6.374	7.3
GSE44770	51_PFC	A	2	M	78	21.15	6.755	7
GSE44770	53_PFC	A	2	M	79	3	6.46	8.1
GSE44770	54_PFC	A	2	M	85	4.67	6.336	7.1
GSE44770	55_PFC	A	2	F	67	4.77	6.598	7.5
GSE44770	56_PFC	A	2	M	89	15	6.411	7.2
GSE44770	57_PFC	A	2	F	87	13.33	6.526	6.5
GSE44770	59_PFC	A	2	F	88	6	6.29	6.7
GSE44770	60_PFC	A	2	M	74	15	6.08	7.7
GSE44770	61_PFC	A	2	M	73	7.75	6.206	7.3
GSE44770	62_PFC	A	2	M	83	15.9	6.126	6.2
GSE44770	63_PFC	A	2	F	62	4.3	6.36	7
GSE44770	64_PFC	A	2	M	83	9.32	6.114	7.2
GSE44770	65_PFC	A	2	M	75	15.13	6.156	6.5
GSE44770	66_PFC	A	2	F	95	11.25	6.72	6.2
GSE44770	67_PFC	A	2	F	83	6.92	6.454	7.3
GSE44770	70_PFC	A	2	F	84	4.92	6.79	7.8
GSE44770	71_PFC	A	2	F	92	13	6.312	7.3
GSE44770	72_PFC	A	2	F	81	20.33	6.325	7
GSE44770	74_PFC	A	2	M	79	4.83	6.26	7.4
GSE44770	75_PFC	A	2	M	73	11	5.805	6.6
GSE44770	77_PFC	A	2	F	85	4.58	6.73	7.2
GSE44770	78_PFC	A	2	F	98	21.75	6.095	6.7
GSE44770	80_PFC	A	2	M	86	8.16	5.639	7
GSE44770	81_PFC	A	2	M	71	11.87	6.296	7
GSE44770	82_PFC	A	2	F	86	9.25	6.288	8.6
GSE44770	84_PFC	A	2	F	80	7.58	5.835	7.1
GSE44770	85_PFC	A	2	M	77	8.5	6.803	7.7
GSE44770	86_PFC	A	2	M	88	16.25	6.342	6.8
GSE44770	88_PFC	A	2	M	64	8.5	6.74	8.5
GSE44770	89_PFC	A	2	F	82	12.6	6.559	6.6
GSE44770	90_PFC	A	2	M	80	27.5	6.185	6.2
GSE44770	91_PFC	A	2	M	66	23.47	6.86	6.9
GSE44770	92_PFC	A	2	F	89	12.41	6.77	6.7
GSE44770	93_PFC	A	2	M	85	10.33	6.666	8.1
GSE44770	94_PFC	A	2	M	88	7.17	6.36	8.2
GSE44770	99_PFC	A	2	F	87	19.33	6.522	7.1
GSE44770	101_PFC	A	2	M	73	28.58	6.302	7.8
GSE44770	112_PFC	A	2	F	87	9.17	6.2	6.1
GSE44770	116_PFC	A	2	M	71	1.3	6.76	7.3
GSE44770	118_PFC	A	2	M	77	3.2	6.666	6.6
GSE44770	120_PFC	A	2	M	72	10.17	6.116	6.5
GSE44770	123_PFC	A	2	F	77	17.28	5.822	6.4
GSE44770	124_PFC	A	2	F	91	6.5	6.521	7.5
GSE44770	126_PFC	A	2	F	94	15.42	6.049	6.8
GSE44770	133_PFC	A	2	F	80	11.75	6.431	6.7
GSE44770	135_PFC	A	2	M	86	10.92	6.44	7.3
GSE44770	137_PFC	A	2	M	67	30.1	6.598	7.4
GSE44770	138_PFC	A	2	M	73	13.08	6.12	6.8
GSE44770	139_PFC	A	2	F	86	11.08	5.793	7
GSE44770	141_PFC	A	2	M	85	21.92	6.568	7.5
GSE44770	142_PFC	A	2	F	86	10.25	6.71	7.7
GSE44770	146_PFC	A	2	M	61	17.42	6.185	6.8
GSE44770	148_PFC	A	2	M	78	8	6.18	6.9
GSE44770	149_PFC	A	2	F	83	14.17	6.279	7.3
GSE44770	150_PFC	A	2	F	87	21.13	6.4	7.3
GSE44770	151_PFC	A	2	F	80	27.66	5.98	6.9
GSE44770	153_PFC	A	2	M	73	3	6.72	8.7
GSE44770	154_PFC	A	2	M	72	34.83	6.66	7.9
GSE44770	155_PFC	A	2	F	86	3.63	6.496	7.6
GSE44770	159_PFC	A	2	F	73	13.83	6.651	6.8
GSE44770	162_PFC	A	2	F	83	6.33	5.996	6.4
GSE44770	165_PFC	A	2	M	82	15	6.169	6.7
GSE44770	166_PFC	A	2	M	75	23.67	6.585	7.3
GSE44770	167_PFC	A	2	F	87	8.25	6.43	7.5
GSE44770	168_PFC	A	2	M	87	6.75	6.32	6.9
GSE44770	171_PFC	A	2	F	75	16.33	6.872	7.3
GSE44770	173_PFC	A	2	F	62	12	6.221	6.7
GSE44770	174_PFC	A	2	M	67	18.42	6.516	7.1
GSE44770	176_PFC	A	2	F	69	2.4	6.08	7.4
GSE44770	178_PFC	A	2	F	91	11.73	6.49	7.7
GSE44770	179_PFC	A	2	M	86	6.93	6.272	7.7
GSE44770	180_PFC	A	2	F	84	14.67	6.496	7.2
GSE44770	190_PFC	A	2	F	61	21.42	5.983	7.2
GSE44770	192_PFC	A	2	M	76	17	5.72	7.6
GSE44770	196_PFC	A	2	F	84	20.91	5.815	5.7
GSE44770	197_PFC	A	2	M	98	22.7	6.592	6.8
GSE44770	199_PFC	A	2	F	60	13.43	6.2	6.7
GSE44770	200_PFC	A	2	M	87	4.75	5.94	8.2
GSE44770	204_PFC	A	2	M	82	5.41	6.45	7
GSE44770	206_PFC	A	2	M	63	18	6.456	7.7
GSE44770	208_PFC	A	2	F	88	21.37	6.079	7
GSE44770	209_PFC	A	2	M	77	30.83	6.818	7.1
GSE44770	211_PFC	A	2	M	72	24.13	7.08	7.4
GSE44770	214_PFC	A	2	F	80	20.27	6.41	6.6
GSE44770	215_PFC	A	2	M	75	15.58	6.04	6.9
GSE44770	219_PFC	A	2	F	79	2.08	6.26	7.4
GSE44770	220_PFC	A	2	M	76	12.45	6.93	7.7
GSE44770	222_PFC	A	2	F	72	25.81	6.64	7
GSE44770	227_PFC	A	2	F	76	25.67	6.41	7
GSE44770	228_PFC	A	2	F	80	17.17	7.34	6.7
GSE44770	229_PFC	A	2	F	93	14.07	6.67	6.7
GSE44770	230_PFC	A	2	F	90	11.8	6.71	7.2
GSE44771	3_VC	N	1	M	64	25.8	6.621	7.3
GSE44771	4_VC	N	1	F	95	7.05	6.108	6.1
GSE44771	7_VC	N	1	M	66	17.8	5.559	6.1
GSE44771	9_VC	N	1	M	53	20.18	5.246	7.5
GSE44771	14_VC	N	1	M	58	20.8	6.282	7.4
GSE44771	23_VC	N	1	M	58	17.5	6.773	7.3
GSE44771	28_VC	N	1	M	67	18.5	6.306	6.7
GSE44771	29_VC	N	1	F	60	17.58	6.052	6
GSE44771	33_VC	N	1	F	58	21.08	6.487	7.3
GSE44771	38_VC	N	1	M	58	15.5	6.716	7.2
GSE44771	42_VC	N	1	M	52	22.56	6.396	6.7
GSE44771	45_VC	N	1	M	66	24.45	6.391	6.7
GSE44771	46_VC	N	1	F	58	31.67	6.562	7.2
GSE44771	52_VC	N	1	M	68	28.15	6.626	7.3
GSE44771	58_VC	N	1	M	60	23.27	6.588	7.3
GSE44771	68_VC	N	1	M	73	7.58	6.056	6.7
GSE44771	69_VC	N	1	F	74	18.5	6.464	5.8
GSE44771	73_VC	N	1	M	72	21.62	6.521	7.5
GSE44771	76_VC	N	1	M	73	30.25	5.931	6
GSE44771	79_VC	N	1	M	53	20.17	6.628	7.5
GSE44771	83_VC	N	1	M	51	20.25	6.829	7.8
GSE44771	87_VC	N	1	F	69	36.33	6.393	7
GSE44771	95_VC	N	1	M	22	21.47	6.774	7.5
GSE44771	96_VC	N	1	M	72	18.25	5.779	7.3
GSE44771	97_VC	N	1	M	53	26.43	6.152	7.3
GSE44771	98_VC	N	1	F	60	19.05	6.335	7
GSE44771	100_VC	N	1	M	52	13.12	6.411	7.3
GSE44771	102_VC	N	1	F	73	20.83	6.293	7.4
GSE44771	103_VC	N	1	M	74	14.33	6.883	7.1
GSE44771	104_VC	N	1	M	70	26.07	6.203	6.1
GSE44771	105_VC	N	1	M	55	11.02	6.459	7.2
GSE44771	106_VC	N	1	M	56	28.12	6.866	7.4
GSE44771	107_VC	N	1	M	65	19.5	6.679	6.8
GSE44771	108_VC	N	1	M	55	35.32	6.371	7.4
GSE44771	109_VC	N	1	M	61	28.25	5.934	7.2
GSE44771	110_VC	N	1	F	55	27.45	6.71	6.1
GSE44771	111_VC	N	1	M	51	22.47	5.956	7.3
GSE44771	113_VC	N	1	M	62	34.7	6.676	7.3
GSE44771	114_VC	N	1	M	54	25	6.766	7.4
GSE44771	115_VC	N	1	M	50	24.17	6.8	7
GSE44771	117_VC	N	1	M	66	41.7	6.522	5.9
GSE44771	119_VC	N	1	M	75	20.5	6.686	7.5
GSE44771	121_VC	N	1	F	53	16.62	6.608	7.1
GSE44771	122_VC	N	1	M	61	23.25	6.706	7.5
GSE44771	125_VC	N	1	M	77	24.58	6.723	7.1
GSE44771	127_VC	N	1	M	53	24.33	6.42	7.2
GSE44771	128_VC	N	1	F	65	25.48	6.413	6.1
GSE44771	129_VC	N	1	M	56	26.53	6.431	6.1
GSE44771	130_VC	N	1	M	106	21	5.487	6.5
GSE44771	131_VC	N	1	M	50	20.61	6.609	8.3
GSE44771	132_VC	N	1	M	60	25.5	6.59	7.3
GSE44771	134_VC	N	1	M	57	20.47	6.678	7.7
GSE44771	136_VC	N	1	M	57	24.42	6.244	6.9
GSE44771	140_VC	N	1	M	56	24	6.73	7.2
GSE44771	143_VC	N	1	M	58	20.16	6.427	6.7
GSE44771	144_VC	N	1	M	70	20.93	6.55	6.9
GSE44771	145_VC	N	1	M	80	25.5	6.375	6.4
GSE44771	147_VC	N	1	M	66	16.97	6.004	7.5
GSE44771	152_VC	N	1	F	63	23.5	6.807	7.4
GSE44771	156_VC	N	1	M	58	27.05	6.852	7
GSE44771	157_VC	N	1	M	74	27.57	6.804	6.7
GSE44771	158_VC	N	1	F	71	20.3	6.389	6.3
GSE44771	160_VC	N	1	M	55	18.61	6.452	7.5
GSE44771	161_VC	N	1	M	71	14.07	6.632	7
GSE44771	163_VC	N	1	M	60	24.23	6.861	7.8
GSE44771	164_VC	N	1	M	61	17	6.805	7.4
GSE44771	169_VC	N	1	M	57	21.45	6.636	7.5
GSE44771	170_VC	N	1	M	55	26	6.432	7
GSE44771	172_VC	N	1	F	58	26.6	6.31	7
GSE44771	175_VC	N	1	M	57	18.15	6.591	7.1
GSE44771	177_VC	N	1	M	66	31.92	6.738	7.1
GSE44771	181_VC	N	1	M	55	14.5	6.819	7.2
GSE44771	182_VC	N	1	M	69	25.92	6.497	7
GSE44771	183_VC	N	1	M	55	21.88	6.304	6.7
GSE44771	184_VC	N	1	M	61	25	6.649	7.5
GSE44771	185_VC	N	1	F	65	16.5	6.756	7.4
GSE44771	186_VC	N	1	M	60	22.6	6.796	7.1
GSE44771	187_VC	N	1	M	72	23.4	6.44	7.3
GSE44771	188_VC	N	1	M	76	21.25	6.578	7.7
GSE44771	189_VC	N	1	M	68	21.82	6.636	6.8
GSE44771	191_VC	N	1	F	69	8.08	6.181	7.9
GSE44771	193_VC	N	1	M	64	27.25	6.72	7.6
GSE44771	194_VC	N	1	M	56	24.42	6.664	7.3
GSE44771	195_VC	N	1	M	65	20.97	6.211	6.2
GSE44771	198_VC	N	1	F	78	22.67	6.516	7.1
GSE44771	201_VC	N	1	M	62	25.13	6.7	7.4
GSE44771	202_VC	N	1	M	63	22.83	6.682	6.9
GSE44771	203_VC	N	1	M	77	25.23	6.741	7.6
GSE44771	205_VC	N	1	M	55	21.83	6.712	7.4
GSE44771	207_VC	N	1	M	65	19	6.713	8.2
GSE44771	210_VC	N	1	M	72	19.28	6.83	7.6
GSE44771	212_VC	N	1	M	25	16.95	7	7.3
GSE44771	213_VC	N	1	M	71	23.4	7.15	7
GSE44771	216_VC	N	1	M	59	19.8	6.45	6.9
GSE44771	217_VC	N	1	M	55	25.81	6.49	7.5
GSE44771	218_VC	N	1	M	65	15.83	6.67	8
GSE44771	221_VC	N	1	M	52	31.55	6.59	7.1
GSE44771	223_VC	N	1	M	61	25.6	6.49	6.8
GSE44771	224_VC	N	1	F	60	15	6.2	7.5
GSE44771	225_VC	N	1	M	46	31.55	6.77	7.1
GSE44771	226_VC	N	1	F	55	21.83	6.54	8.1
GSE44771	1_VC	A	2	M	88	8.8	6.244	7.1
GSE44771	2_VC	A	2	F	90	12.6	5.832	6.1
GSE44771	5_VC	A	2	F	90	9.25	6.051	6
GSE44771	6_VC	A	2	F	77	6.86	6.247	7.2
GSE44771	8_VC	A	2	F	100	24.28	6.101	5.7
GSE44771	10_VC	A	2	F	89	13.8	6.283	6.7
GSE44771	11_VC	A	2	F	61	14.1	5.933	6.8
GSE44771	12_VC	A	2	M	93	4.3	6.246	6.9
GSE44771	13_VC	A	2	M	79	10.63	6.442	7.1
GSE44771	15_VC	A	2	M	87	23.15	6.198	6.2
GSE44771	16_VC	A	2	F	77	10.75	6.795	6.9
GSE44771	17_VC	A	2	M	77	10	6.462	7.1
GSE44771	18_VC	A	2	F	76	21.83	6.166	5.8
GSE44771	19_VC	A	2	F	66	17.58	6.084	6.1
GSE44771	20_VC	A	2	M	55	33	6.288	6.8
GSE44771	21_VC	A	2	M	77	14	6.317	7
GSE44771	22_VC	A	2	M	61	16.1	6.484	6.8
GSE44771	24_VC	A	2	M	85	24.36	6.553	6.5
GSE44771	25_VC	A	2	F	89	7.66	6.207	6.8
GSE44771	26_VC	A	2	F	85	6.25	6.814	7.2
GSE44771	27_VC	A	2	F	87	13.83	6.39	7.1
GSE44771	30_VC	A	2	F	90	6.58	5.959	6.3
GSE44771	31_VC	A	2	F	92	7.08	6.316	6.5
GSE44771	32_VC	A	2	F	91	9.58	6.09	7.1
GSE44771	34_VC	A	2	F	70	20	6.2	6.5
GSE44771	35_VC	A	2	F	83	13	5.936	6
GSE44771	36_VC	A	2	F	75	10.62	6.639	7
GSE44771	37_VC	A	2	M	82	24.83	6.413	6.4
GSE44771	39_VC	A	2	F	87	20.58	6.837	6.2
GSE44771	40_VC	A	2	M	92	7.08	6.265	6.8
GSE44771	41_VC	A	2	F	74	34.25	6.484	6.7
GSE44771	43_VC	A	2	F	83	19.25	6.534	6.7
GSE44771	44_VC	A	2	M	68	8.62	5.806	6.8
GSE44771	47_VC	A	2	M	87	19.83	6.197	6.7
GSE44771	48_VC	A	2	M	93	4.33	6.48	7.3
GSE44771	49_VC	A	2	M	77	4.38	6.474	7.9
GSE44771	50_VC	A	2	M	69	9.97	6.54	6.6
GSE44771	51_VC	A	2	M	78	21.15	6.642	6.8
GSE44771	53_VC	A	2	M	79	3	6.09	6.6
GSE44771	54_VC	A	2	M	85	4.67	6.405	6.7
GSE44771	55_VC	A	2	F	67	4.77	6.25	6
GSE44771	56_VC	A	2	M	89	15	5.828	7.5
GSE44771	57_VC	A	2	F	87	13.33	6.324	6
GSE44771	59_VC	A	2	F	88	6	6.09	6
GSE44771	60_VC	A	2	M	74	15	6.256	6.1
GSE44771	61_VC	A	2	M	73	7.75	6.254	6.6
GSE44771	62_VC	A	2	M	83	15.9	6.256	6.1
GSE44771	63_VC	A	2	F	62	4.3	6.464	6.7
GSE44771	64_VC	A	2	M	83	9.32	6.089	6.4
GSE44771	65_VC	A	2	M	75	15.13	6.244	5.3
GSE44771	66_VC	A	2	F	95	11.25	6.55	6.2
GSE44771	67_VC	A	2	F	83	6.92	6.539	8.2
GSE44771	70_VC	A	2	F	84	4.92	6.37	7.5
GSE44771	71_VC	A	2	F	92	13	6.124	6.3
GSE44771	72_VC	A	2	F	81	20.33	6.499	5.9
GSE44771	74_VC	A	2	M	79	4.83	5.9	6.1
GSE44771	75_VC	A	2	M	73	11	6.307	6.1
GSE44771	77_VC	A	2	F	85	4.58	5.93	7
GSE44771	78_VC	A	2	F	98	21.75	5.946	5.8
GSE44771	80_VC	A	2	M	86	8.16	6.059	6.6
GSE44771	81_VC	A	2	M	71	11.87	6.276	6.5
GSE44771	82_VC	A	2	F	86	9.25	6.432	7.4
GSE44771	84_VC	A	2	F	80	7.58	6.259	6.5
GSE44771	85_VC	A	2	M	77	8.5	6.711	6.8
GSE44771	86_VC	A	2	M	88	16.25	5.528	6.1
GSE44771	88_VC	A	2	M	64	8.5	6.337	8
GSE44771	89_VC	A	2	F	82	12.6	6.244	6.7
GSE44771	90_VC	A	2	M	80	27.5	6.221	6.7
GSE44771	91_VC	A	2	M	66	23.47	6.49	6.6
GSE44771	92_VC	A	2	F	89	12.41	6.5	5.9
GSE44771	93_VC	A	2	M	85	10.33	6.348	7.3
GSE44771	94_VC	A	2	M	88	7.17	6.47	7
GSE44771	99_VC	A	2	F	87	19.33	6.091	6
GSE44771	101_VC	A	2	M	73	28.58	6.381	7.4
GSE44771	112_VC	A	2	F	87	9.17	6.124	6.5
GSE44771	116_VC	A	2	M	71	1.3	6.65	7.1
GSE44771	118_VC	A	2	M	77	3.2	6.161	6
GSE44771	120_VC	A	2	M	72	10.17	6.258	6.3
GSE44771	123_VC	A	2	F	77	17.28	5.786	6.1
GSE44771	124_VC	A	2	F	91	6.5	6.382	7.3
GSE44771	126_VC	A	2	F	94	15.42	5.769	7
GSE44771	133_VC	A	2	F	80	11.75	6.199	6.7
GSE44771	135_VC	A	2	M	86	10.92	6.085	7
GSE44771	137_VC	A	2	M	67	30.1	6.543	7.4
GSE44771	138_VC	A	2	M	73	13.08	6.029	7.2
GSE44771	139_VC	A	2	F	86	11.08	6.408	5.9
GSE44771	141_VC	A	2	M	85	21.92	6.363	6.7
GSE44771	142_VC	A	2	F	86	10.25	6.591	7.3
GSE44771	146_VC	A	2	M	61	17.42	6.206	6.6
GSE44771	148_VC	A	2	M	78	8	6.13	6.2
GSE44771	149_VC	A	2	F	83	14.17	6.244	7.2
GSE44771	150_VC	A	2	F	87	21.13	6.03	7.3
GSE44771	151_VC	A	2	F	80	27.66	6.63	7.5
GSE44771	153_VC	A	2	M	73	3	6.42	8
GSE44771	154_VC	A	2	M	72	34.83	6.567	8.3
GSE44771	155_VC	A	2	F	86	3.63	6.389	7.2
GSE44771	159_VC	A	2	F	73	13.83	6.859	7.9
GSE44771	162_VC	A	2	F	83	6.33	5.971	6.2
GSE44771	165_VC	A	2	M	82	15	6.194	6.1
GSE44771	166_VC	A	2	M	75	23.67	5.939	7.4
GSE44771	167_VC	A	2	F	87	8.25	6.191	7.6
GSE44771	168_VC	A	2	M	87	6.75	6.076	7.4
GSE44771	171_VC	A	2	F	75	16.33	6.881	7.2
GSE44771	173_VC	A	2	F	62	12	6.02	6.6
GSE44771	174_VC	A	2	M	67	18.42	6.079	5.7
GSE44771	176_VC	A	2	F	69	2.4	5.92	6.8
GSE44771	178_VC	A	2	F	91	11.73	6.64	7.7
GSE44771	179_VC	A	2	M	86	6.93	6.111	6.3
GSE44771	180_VC	A	2	F	84	14.67	6.545	7.6
GSE44771	190_VC	A	2	F	61	21.42	6.147	6.7
GSE44771	192_VC	A	2	M	76	17	6.583	7
GSE44771	196_VC	A	2	F	84	20.91	5.818	6.2
GSE44771	197_VC	A	2	M	98	22.7	5.704	6.7
GSE44771	199_VC	A	2	F	60	13.43	6.29	6.4
GSE44771	200_VC	A	2	M	87	4.75	6.262	7.1
GSE44771	204_VC	A	2	M	82	5.41	5.836	6.1
GSE44771	206_VC	A	2	M	63	18	6.236	7
GSE44771	208_VC	A	2	F	88	21.37	6.157	6.9
GSE44771	209_VC	A	2	M	77	30.83	6.528	7
GSE44771	211_VC	A	2	M	72	24.13	7.01	5.9
GSE44771	214_VC	A	2	F	80	20.27	6.84	6.7
GSE44771	215_VC	A	2	M	75	15.58	6.09	6.5
GSE44771	219_VC	A	2	F	79	2.08	5.76	7
GSE44771	220_VC	A	2	M	76	12.45	6.24	7.1
GSE44771	222_VC	A	2	F	72	25.81	6.4	7.6
GSE44771	227_VC	A	2	F	76	25.67	5.98	7
GSE44771	228_VC	A	2	F	80	17.17	6.47	7.4
GSE44771	229_VC	A	2	F	93	14.07	7.86	6.4
GSE44771	230_VC	A	2	F	90	11.8	6.08	6.3
Coulson 2010		control	1	F	69	6.25	6.59		1
Coulson 2010		control	1	F	72	6.75	6.52		1
Coulson 2010		control	1	M	79	5.33333	6.72		1
Coulson 2010		control	1	M	83	4.58333	6.49		1
Coulson 2010		control	1	F	88	5.66667	n.d.		2
Coulson 2010		AD	2	F	84	3.83333	6.64		4
Coulson 2010		AD	2	F	85	3.66667	6.59		4
Coulson 2010		AD	2	F	93	5.58333	6.65		4
Coulson 2010		AD	2	F	84	3.83333	6.64		4
Coulson 2010		AD	2	F	87	4	6.91		4
Coulson 2010		AD	2	F	101	4.41667	6.93		4
Coulson 2010		AD	2	M	91	4.16667	n.d.		4
Coulson 2010		AD/LBV	2	F	81	3.21667	6.54		4
Coulson 2010		AD/LBV	2	F	76	4.91667	6.78		4
Coulson 2010		AD	2	M	67	4.33333	6.62		5
Coulson 2010		AD	2	F	77	4.2	6.43		5
Coulson 2010		AD	2	F	77	3.58333	6.67		5
Coulson 2010		AD	2	M	86	5.58333	6.39		5
Coulson 2010		AD	2	M	95	3.08333	6.4		5
Coulson 2010		AD	2	M	70	8.75	6.25		5
Coulson 2010		AD/LBV	2	M	80	27.8333	6.19		5
Coulson 2010		AD/LBV	2	F	69	4.91667	6.59		5
Coulson 2010		AD/LBV	2	F	84	6.08333	6.1		5
Coulson 2010		AD/LBV	2	F	87	4.33333	6.17		5
Coulson 2010		AD/LBV	2	M	84	4.58333	6.54		5
Coulson 2010		AD	2	M	58	6.41667	6.42		6
Coulson 2010		AD	2	F	87	5	6.66		6
Coulson 2010		AD	2	F	87	4.16667	6.9		6
Coulson 2010		AD	2	F	77	4.75	6.74		6
Coulson 2010		AD	2	F	91	4.58333	6.55		6
Coulson 2010		AD	2	F	66	3.58333	6.42		6
Coulson 2010		AD/LBV	2	M	54	10.1667	6.51		6
Coulson 2010		AD/LBV	2	F	69	4.91667	6.41		6
Colom-Cadena 2023	SD001/16	control	1	M	79	72	6.13		II	2 (Thal phase)	3/3
Colom-Cadena 2023	SD002/18	control	1	M	81	74	6.07		II	3 (Thal phase)	3/3
Colom-Cadena 2023	SD003/19	control	1	M	82	49	6.12		II	2 (Thal phase)	3/4
Colom-Cadena 2023	SD008/19	control	1	M	82	40	6.01		I	NA	3/3
Colom-Cadena 2023	SD012/20	control	1	F	84	30	5.93		II	1 (Thal phase)	3/3
Colom-Cadena 2023	SD013/21	control	1	M	84	95	6		II	1 (Thal phase)	3/3
Colom-Cadena 2023	SD017/16	control	1	F	79	72	5.95		II	1 (Thal phase)	3/3
Colom-Cadena 2023	SD018/16	control	1	F	79	61	5.76		I	0 (Thal phase)	2/3
Colom-Cadena 2023	SD023/21	control	1	M	85	3	6.1		II	1 (Thal phase)	3/3
Colom-Cadena 2023	SD024/15	control	1	M	78	39	6.17		I	0 (Thal phase)	3/3
Colom-Cadena 2023	SD025/16	control	1	M	79	57	6.11		0	0 (Thal phase)	3/3
Colom-Cadena 2023	SD025/19	control	1	M	86	123	6.17		II	1 (Thal phase)	2/3
Colom-Cadena 2023	SD029/18	control	1	M	82	95	5.97		IV	3 (Thal phase)	3/4
Colom-Cadena 2023	SD030/19	control	1	M	82	56	6.01		I	1 (Thal phase)	3/3
Colom-Cadena 2023	SD031/16	control	1	F	79	80	5.96		III	5 (Thal phase)	3/4
Colom-Cadena 2023	SD034/16	control	1	F	79	68	6.2		0	1 (Thal phase)	3/3
Colom-Cadena 2023	SD046/19	control	1	F	83	78	5.96		IV	4 (Thal phase)	NA
Colom-Cadena 2023	SD051/15	control	1	M	79	49	6.33		I	2 (Thal phase)	3/3
Colom-Cadena 2023	SD063/13	control	1	F	77	75	6.5		I	I (Thal phase)	3/3
Colom-Cadena 2023	SD004/17	AD	2	M	86	72	6.1		VI	5 (Thal phase)	3/4
Colom-Cadena 2023	SD004/19	AD	2	M	66	49	6.12		VI	5 (Thal phase)	3/3
Colom-Cadena 2023	SD005/16	AD	2	F	62	109	6.04		VI	5 (Thal phase)	3/3
Colom-Cadena 2023	SD010/16	AD	2	M	85	91	5.95		VI	5 (Thal phase)	3/3
Colom-Cadena 2023	SD012/18	AD	2	F	85	80	6.03		VI	5 (Thal phase)	3/3
Colom-Cadena 2023	SD014/15	AD	2	F	85	45	5.77		VI	5 (Thal phase)	3/4
Colom-Cadena 2023	SD017/18	AD	2	M	93	43	5.92		VI	5 (Thal phase)	3/4
Colom-Cadena 2023	SD020/17	AD	2	F	88	112	5.96		VI	5 (Thal phase)	3/4
Colom-Cadena 2023	SD022/20	AD	2	M	84	87	5.82		VI	5 (Thal phase)	3/4
Colom-Cadena 2023	SD027/16	AD	2	M	90	73	6.44		VI	3 (Thal phase)	3/4
Colom-Cadena 2023	SD027/20	AD	2	F	90	60	6.1		VI	5 (Thal phase)	NA
Colom-Cadena 2023	SD028/19	AD	2	F	83	95	6.55		VI	4 (Thal phase)	3/4
Colom-Cadena 2023	SD030/16	AD	2	F	90	110	6.06		VI	5 (Thal phase)	2/3
Colom-Cadena 2023	SD031/19	AD	2	F	90	52	5.99		VI	5 (Thal phase)	3/4
Colom-Cadena 2023	SD034/17	AD	2	F	61	69	6.15		VI	5 (Thal phase)	3/4
Colom-Cadena 2023	SD035/16	AD	2	M	95	96	6.08		VI	5 (Thal phase)	3/4
Colom-Cadena 2023	SD037/18	AD	2	M	72	103	6.18		VI	5 (Thal phase)	3/4
Colom-Cadena 2023	SD039/17	AD	2	F	89	96	6.03		VI	5 (Thal phase)	3/4
Colom-Cadena 2023	SD040/15	AD	2	M	78	74	6.13		VI	5 (Thal phase)	3/4
Colom-Cadena 2023	SD049/14	AD	2	M	80	101	6.1		VI	5 (Thal phase)	3/4
Colom-Cadena 2023	SD055/14	AD	2	M	79	65	6.05		VI	NA	3/4
Colom-Cadena 2023	SD056/14	AD	2	M	81	74	6.1		V	4 (Thal phase)	3/3
Colom-Cadena 2023	SD058/14	AD	2	F	96	61	6.11		VI	NA	3/4
Colom-Cadena 2023		AD	2	F	90	18			V	5 (Thal phase)	NA
Barrachina 2006	1	Control	1	F	73	5	6.93		0-0
Barrachina 2006	2	Control	1	M	75	6	6.58		0-0
Barrachina 2006	3	Control	1	F	73	7	6.71		0-0
Barrachina 2006	4	Control	1	M	79	7	6.11		0-0
Barrachina 2006	5	Control	1	F	73	10	6.58		0-0
Barrachina 2006	6	Control	1	M	55	13	6.54		0-0
Barrachina 2006	18	ADI	2	M	75	4	6.65		B-I
Barrachina 2006	19	ADI	2	F	73	4	6.55		A-II
Barrachina 2006	20	ADI	2	F	79	5	6.5		A-I
Barrachina 2006	21	ADI	2	M	59	7	6.44		A-II
Barrachina 2006	22	ADI	2	M	69	10	6.9		B-II
Barrachina 2006	23	ADI	2	F	84	5	6.4		A-II
Barrachina 2006	24	ADI	2	M	78	7	6.68		B-II
Barrachina 2006	25	ADV	2	M	75	2	6.62		C-VI
Barrachina 2006	26	ADV	2	M	69	3	7.02		C-VI
Barrachina 2006	27	ADV	2	F	86	10	6.54		C-V
Barrachina 2006	28	ADV	2	M	69	6	6.13		C-V
Barrachina 2006	29	ADV	2	M	93	7	6.54		C-V
Barrachina 2006	30	ADV	2	F	84	2	6.5		C-V
Barrachina 2006	31	ADV	2	F	78	3	6.41		C-VI
Barrachina 2006	32	ADV	2	F	81	3	6.3		C-VI
Barrachina 2006	33	ADV	2	M	77	4	6.43		C-VI
Ervin 2007	33	Control	1	M	85	2
Ervin 2007	34	Control	1	M	75	18.8833
Ervin 2007	35	Control	1	F	85	15.75
Ervin 2007	36	Control	1	M	87	18.5
Ervin 2007	37	Control	1	M	82	3.25	8
Ervin 2007	38	Control	1	F	78	5.51667
Ervin 2007	39	Control	1	F	80	1.15
Ervin 2007	40	Control	1	M	60	9.5
Ervin 2007	41	Control	1	M	63	7
Ervin 2007	42	Control	1	M	80	4.25	7.3
Ervin 2007	43	Control	1	F	56	14
Ervin 2007	44	Control	1	F	57	9
Ervin 2007	45	Control	1	F	93	10.6167	6.8
Ervin 2007	46	Control	1	M	81	7.23333	6.3
Ervin 2007	47	Control	1	F	97	16.5
Ervin 2007	48	Control	1	M	75	29
Ervin 2007	49	Control	1	M	91	7.68333
Ervin 2007	50	Control	1	M	90	12
Ervin 2007	51	Control	1	F	90	3.75
Ervin 2007	52	Control	1	M	83	2	7.59
Ervin 2007	53	Control	1	M	96	5.5
Ervin 2007	54	Control	1	F	82	15.5
Ervin 2007	55	Control	1	F	97	4
Ervin 2007	56	Control	1	M	90	7.4	7.1
Ervin 2007	57	Control	1	F	67	8	7.23
Ervin 2007	58	Control	1	F	82	28.65	6.83
Ervin 2007	59	Control	1	F	82	8.11667	6.71
Ervin 2007	60	Control	1	F	74	4.71667
Ervin 2007	61	Control	1	F	72	30	7.3
Ervin 2007	62	Control	1	F	88	20.5
Ervin 2007	63	Control	1	F	97	10
Ervin 2007	64	Control	1	M	88	17.3333	6.54
Ervin 2007	65	Control	1	F	103	3.66667
Ervin 2007	66	Control	1	M	85	5.05
Ervin 2007	67	Control	1	M	86	6.08333
Ervin 2007	68	Control	1	F	91	5.16667
Ervin 2007	1	AD	2	M	84	0.666667
Ervin 2007	2	AD	2	M	86	3.4	7.04
Ervin 2007	3	AD	2	F	81	5
Ervin 2007	4	AD	2	F	82	16.15
Ervin 2007	5	AD	2	F	81	3
Ervin 2007	6	AD	2	F	85	2.75
Ervin 2007	7	AD	2	F	89	3.16667
Ervin 2007	8	AD	2	F	83	10.5
Ervin 2007	9	AD	2	M	83	7.25
Ervin 2007	10	AD	2	M	82	1.25	6.7
Ervin 2007	11	AD	2	M	84	18.5833	7.5
Ervin 2007	12	AD	2	F	79	3.75
Ervin 2007	13	AD	2	F	86	11.5667
Ervin 2007	14	AD	2	F	81	12.5667
Ervin 2007	15	AD	2	F	81	3.25
Ervin 2007	16	AD	2	F	85	2.75
Ervin 2007	17	AD	2	F	87	13.9167
Ervin 2007	18	AD	2	M	83	2
Ervin 2007	19	AD	2	F	83	5.4	6.79
Ervin 2007	20	AD	2	F	80	2.5	7.3
Ervin 2007	21	AD	2	F	79	4.18333	7.13
Ervin 2007	22	AD	2	F	88	14.25	6.5
Ervin 2007	23	AD	2	F	88	9.56667	6.72
Ervin 2007	24	AD	2	M	83	3.16667	7.16
Ervin 2007	25	AD	2	F	88	13.8167	6.26
Ervin 2007	26	AD	2	F	79	16.2333	6.79
Ervin 2007	27	AD	2	F	82	1.86667	6.95
Ervin 2007	28	AD	2	F	80	5.15	6.94
Ervin 2007	29	AD	2	F	95	10.8667	6.45
Ervin 2007	30	AD	2	F	87	13	6.57
Ervin 2007	31	AD	2	M	83	12.8167
Ervin 2007	32	AD	2	F	79	8
Passila 2019	M01	Control	1	M	69	16	6.6		A3 B1 C3	3 (ABC score)	E3/E4
Passila 2019	M02	Control	1	F	74	20	6.59		A3 B1 C3	3 (ABC score)	E3/E4
Passila 2019	M05	Control	1	F	78	11	6.3		A0 B0 C0	0 (ABC score)	E3/E3
Passila 2019	M06	Control	1	F	78	45	6.05		A0 B1 C0	0 (ABC score)	E3/E4
Passila 2019	M07	Control	1	M	81	29	6.57		A0 B2 C0	0 (ABC score)	E3/E3
Passila 2019	M08	Control	1	M	80	12	6.5		A0 B0 C0	0 (ABC score)	E3/E3
Passila 2019	M10	Control	1	F	82	7.5	6.45		A3 B1 C2	3 (ABC score)	E3/E3
Passila 2019	M14 a	Control	1	M	85	9	6.57		A2 B2 C3	2 (ABC score)	E3/E3
Passila 2019	M15	Control	1	F	85	10	6.63		A2 B1 C0	2 (ABC score)	E3/E3
Passila 2019	M16	Control	1	F	85	23	6.44		A2 B0 C1	2 (ABC score)	E3/E3
Passila 2019	M18 a	Control	1	F	87	5	6.38		A2 B2 C0	2 (ABC score)	E3/E4
Passila 2019	M19 a	Control	1	F	92	5	6.08		A2 B2 C2	2 (ABC score)	E3/E3
Passila 2019	M20	Control	1	F	93	21	6.96		A1 B0 C0	1 (ABC score)	E3/E3
Passila 2019	M21 a	Control	1	F	87	24			A3 B2 C1	3 (ABC score)	–
Passila 2019	M23 a	Control	1	F	102	5	5.92		A2 B2 C2	2 (ABC score)	E2/E3
Passila 2019	M03	AD	2	F	76	3	5.98		A3 B2 C3	3 (ABC score)	E3/E4
Passila 2019	M04	AD	2	M	77	26	6.34		A3 B3 C2	3 (ABC score)	E4/E4
Passila 2019	M09	AD	2	F	80	32	6.54		A3 B3 C3	3 (ABC score)	E3/E4
Passila 2019	M11	AD	2	M	83	25	6.26		A3 B3 C3	3 (ABC score)	E4/E4
Passila 2019	M12	AD	2	F	83	3	5.88		A3 B3 C2	3 (ABC score)	E3/E4
Passila 2019	M13	AD	2	F	84	6	6.32		A3 B3 C3	3 (ABC score)	E3/E4
Passila 2019	M17	AD	2	F	85	10	5.91		A3 B3 C3	3 (ABC score)	E3/E3
Passila 2019	M22	AD	2	F	98	11	6.11		A3 B3 C2	3 (ABC score)	E3/E3
Garamszegi 2023	Case 1	Normal Brain	1			26.5	6.23	6.7	A0, B0, C0	0 (ABC score)
Garamszegi 2023	Case 2	Intermediate AD	2			12.9	6.14	7.2	A2, B2, C2	2 (ABC score)
Garamszegi 2023	Case 3	Advanced AD	2			3.8	5.96	8.7	A3, B3, C3	3 (ABC score)
Garamszegi 2023	Case 4	Advanced AD	2			10.1	5.9	8.4	A3, B3, C3	3 (ABC score)
Garamszegi 2023	Case 5	Advanced AD	2			7.7	6.21	8.4	A3, B3, C3	3 (ABC score)
Garamszegi 2023	Case 6	Intermediate AD + TDP-43	2			20.6	5.49	6.4	A3, B2, C3	3 (ABC score)
Guennewig 2021	IS01	Control	1	F	93	21	6.96	7.6			E3/E3
Guennewig 2021	IS04	Control	1	F	85	23	6.44	6.4			E3/E3
Guennewig 2021	IS11	Control	1	M	79	8	6.65	6.5			E2/E3
Guennewig 2021	IS14	Control	1	F	102	5	5.92	5.7			E2/E3
Guennewig 2021	IS17	Control	1	F	92	5	6.08	4.6			E3/E3
Guennewig 2021	IS30	Control	1	F	82	7.5	6.45	7.6			E3/E3
Guennewig 2021	IS31	Control	1	M	69	16	6.6	5.9			E3/E4
Guennewig 2021	IS33	Control	1	F	78	11	6.3	3.3			E3/E3
Guennewig 2021	IS35	Control	1	M	69	13.5	6.74	5.9			E3/E3
Guennewig 2021	IS36	Control	1	M	73	48	6.8	7.4			E3/E3
Guennewig 2021	IS38	Control	1	M	73	51	6.82	5.6			E3/E3
Guennewig 2021	IS40	Control	1	M	85	9	6.57	6.3			E3/E3
Guennewig 2021	IS41	Control	1	F	78	45	6.05	4.4			E3/E4
Guennewig 2021	IS42	Control	1	F	63	42	7.02	7.4			E3/E4
Guennewig 2021	IS43	Control	1	F	87	5	6.38	6.7			E3/E4
Guennewig 2021	IS44	Control	1	F	85	10	6.63	7.3			E3/E3
Guennewig 2021	IS45	Control	1	F	63	50	6.46	5.9			E3/E3
Guennewig 2021	IS46	Control	1	F	74	20	6.59	6			E3/E4
Guennewig 2021	IS47	Control	1	M	64	17	6.55	6.7			E3/E3
Guennewig 2021	IS48	Control	1	M	58	39	6.49	7.7			E3/E3
Guennewig 2021	IS49	Control	1	M	80	12	6.5	7.2			E3/E3
Guennewig 2021	IS50	Control	1	M	67	29	7.06	7.5			E3/E3
Guennewig 2021	IS02	AD	2	M	74	5	6.35	6.1			E4/E4
Guennewig 2021	IS03	AD	2	M	70	35	6.55	5			E3/E3
Guennewig 2021	IS05	AD	2	M	83	25	6.26	4.8			E4/E4
Guennewig 2021	IS06	AD	2	F	94	7	6.08	6.5			E3/E3
Guennewig 2021	IS07	AD	2	F	84	6	6.32	3.7			E3/E4
Guennewig 2021	IS08	AD	2	F	83	3	5.88	2.5			E3/E4
Guennewig 2021	IS09	AD	2	F	60	12	6.2	5.8			E3/E4
Guennewig 2021	IS10	AD	2	M	68	23	6	5.7			E3/E4
Guennewig 2021	IS12	AD	2	M	69	3	6.73	6.5			E3/E3
Guennewig 2021	IS13	AD	2	F	100	4	6.1	4.7			E3/E4
Guennewig 2021	IS15	AD	2	F	76	3	5.98	3.7			E3/E4
Guennewig 2021	IS18	AD	2	F	100	3	6.44	7			E3/E3
Guennewig 2021	IS20	AD	2	F	80	32	6.54	6.8			E3/E4
Guennewig 2021	IS21	AD	2	M	86	9	6.32	6.1			E3/E4
Guennewig 2021	IS22	AD	2	F	65	21.5	6.13	5.9			E3/E3
Guennewig 2021	IS23	AD	2	M	58	12	6.43	5.9			E3/E3
Guennewig 2021	IS24	AD	2	F	98	11	6.11	5.8			E3/E3
Guennewig 2021	IS25	AD	2	F	85	10	5.91	3.8			E3/E3
Guennewig 2021	IS26	AD	2	M	67	9	6.52	7.4			E3/E3
Guennewig 2021	IS27	AD	2	M	77	26	6.34	4.4			E4/E4
Guennewig 2021	IS28	AD	2	M	66	9	6.25	6.7			E4/E4
Guennewig 2021	IS29	AD	2	F	72	13	6.27	6.2			E3/E3
Guennewig 2021	IS32	AD	2	F	78	6	6.6	7			E4/E4
Guennewig 2021	IS34	AD	2	M	74	19	6.55	3.9			E3/E4
Guennewig 2021	IS37	AD	2	F	85	16	6.14	6.4			E3/E3
Guennewig 2021	IS39	AD	2	F	74	16.5	6.59	3.7			E3/E4
Ueberham 2006	1		1		66	44	6.65		0
Ueberham 2006	2		1		70	24	6.48		0
Ueberham 2006	3		1		61	32	6.38		0
Ueberham 2006	4		1		74	48	6.53		0
Ueberham 2006	5		1		76	48	6.74		0
Ueberham 2006	6		2		80	16	6.55		V–VI
Ueberham 2006	7		2		73	30	6.36		V–VI
Ueberham 2006	8		2		76	32	6.59		V–VI
Ueberham 2006	9		2		65	35	6.44		V–VI
Ueberham 2006	10		2		82	18	6.44		V–VI
Wong 2012		Control	1	F	85	23	6.4		0
Wong 2012		Control	1	M	79	8	6.7		0
Wong 2012		Control	1	F	93	21	7		0
Wong 2012		Control	1	F	78	11	6.3		0
Wong 2012		Control	1	M	69	13.5	6.7		0
Wong 2012		Control	1	M	82	23.5	6.4		0
Wong 2012		AD	2	M	83	25	6.3		Stage VI
Wong 2012		AD	2	F	84	6	6.3		Stage VI
Wong 2012		AD	2	F	83	3	5.9		Stage V
Wong 2012		AD	2	M	73	16	6.5		Stage VI
Wong 2012		AD	2	F	83	4	6.2		Stage V
Wong 2012		AD	2	M	69	3	6.7		Stage VI
Jacobs 2006	4202	Controls	1	M	53	86	ND		ND
Jacobs 2006	1012	Controls	1	F	86	16	6.92		0
Jacobs 2006	1143	Controls	1	M	73	18	6.32		ND
Jacobs 2006	1145	Controls	1	M	84	9	6.3		0
Jacobs 2006	1197	Controls	1	F	65	92	6.71		0
Jacobs 2006	1200	Controls	1	M	62	65	7.01		0
Jacobs 2006	1274	Controls	1	M	79	30	6.18		0
Jacobs 2006	1227	Controls	1	F	78	32	6.05		0
Jacobs 2006	1220	Controls	1	M	70	72	6.95		0
Jacobs 2006	1219	Controls	1	F	89	20	6.33		0
Jacobs 2006	1209	Controls	1	M	85	46	ND		1
Jacobs 2006	1208	Controls	1	F	74	46	6.82		0
Jacobs 2006	1142	Controls	1	M	62	30	6.43		0
Jacobs 2006	1157	Controls	1	F	99	47	6.92		0
Jacobs 2006	1192	Controls	1	M	74	34	6.59		1
Jacobs 2006	1176	Controls	1	F	60	40	ND		ND
Jacobs 2006	827	Controls	1	ND	ND	ND	ND		ND
Jacobs 2006	1116	Controls	1	F	81	42	ND		ND
Jacobs 2006	1225	Controls	1	M	59	85	ND		ND
Jacobs 2006	3519	AD cases	2	M	86	26	6.05		3
Jacobs 2006	1085	AD cases	2	M	81	46	6.58		ND
Jacobs 2006	1099	AD cases	2	F	92	89	6.31		3
Jacobs 2006	4135	AD cases	2	M	81	26	6.52		3
Jacobs 2006	1280	AD cases	2	F	88	24	ND		0
Jacobs 2006	1497	AD cases	2	F	82	72	ND		2
Jacobs 2006	1342	AD cases	2	F	87	42	6.21		3
Jacobs 2006	1122	AD cases	2	M	79	ND	ND		3
Jacobs 2006	1426	AD cases	2	F	82	20	6.07		3
Jacobs 2006	1031	AD cases	2	M	79	68	6.99		2
Jacobs 2006	1045	AD cases	2	F	83	85	6.64		ND
Jacobs 2006	1009	AD cases	2	M	78	45	6.17		3
Jacobs 2006	1256	AD cases	2	M	ND	ND	ND		3
Jacobs 2006	1043	AD cases	2	M	79	72	6.64		1
Jacobs 2006	1077	AD cases	2	M	84	20	6.39		2
Jacobs 2006	1328	AD cases	2	F	66	12	ND		3
Jacobs 2006	1173	AD cases	2	F	91	42	6.27		0
Jacobs 2006	1439	AD cases	2	M	80	18	6.01		3
Jacobs 2006	1331	AD cases	2	M	81	35	6.31		1
Jacobs 2006	1293	AD cases	2	F	98	40	6.68		2
Jacobs 2006	3195	AD cases	2	F	64	22.5	6.53		3
Jacobs 2006	1383	AD cases	2	M	81	ND	ND		3
Jacobs 2006	3310	AD cases	2	M	76	21	ND		1
Jacobs 2006	1008	AD cases	2	F	80	16	6.1		3
Jacobs 2006	1156	AD cases	2	F	87	72	ND		3
Jacobs 2006	1300	AD cases	2	M	81	3	ND		1
Jacobs 2006	3308	AD cases	2	M	81	24	5.8		2
Jacobs 2006	1431	AD cases	2	M	74	66	5.94		2
Jacobs 2006	1409	AD cases	2	F	81	36	5.79		3
Jacobs 2006	1460	AD cases	2	F	74	19	ND		3
Jacobs 2006	1489	AD cases	2	M	80	10.5	ND		3
Jacobs 2006	1004	AD cases	2	F	81	41	ND		ND
Haytural 2021	1	C	1	F	73	7.5	NA		I	2 (ABC score)	44
Haytural 2021	2	C	1	F	84	6	7.65		II	2 (ABC score)	33
Haytural 2021	3	C	1	F	76	7	6.87		II	0 (ABC score)	33
Haytural 2021	4	C	1	F	81	5.5	6.77		III	1 (ABC score)	33
Haytural 2021	5	C	1	F	84	5.5	6.68		II	1 (ABC score)	33
Haytural 2021	6	C	1	F	83	6	6.6		II	2 (ABC score)	44
Haytural 2021	7	C	1	F	82	5	6.34		II	2 (ABC score)	33
Haytural 2021	8	AD	2	F	85	6	6.35		V	3 (ABC score)	44
Haytural 2021	9	AD	2	F	90	4.5	6.39		VI	3 (ABC score)	33
Haytural 2021	10	AD	2	F	70	5	6.73		V	3 (ABC score)	33
Haytural 2021	11	AD	2	F	91	6.5	6.01		V	3 (ABC score)	44
Haytural 2021	12	AD	2	F	70	6	6		VI	3 (ABC score)	33
Haytural 2021	13	AD	2	F	80	4	6.26		VI	3 (ABC score)	44
Haytural 2021	14	AD	2	F	70	4	6.42		VI	3 (ABC score)	44
Haytural 2021	15	AD	2	F	86	5	6.2		VI	3 (ABC score)	33
Tzioras 2019	19686*	NDC	1	F	76	75	6.5		I		3/3
Tzioras 2019	28797*	NDC	1	M	79	57	6.11		NA		3/3
Tzioras 2019	28406*	NDC	1	M	79	72	6.13		II		3/3
Tzioras 2019	28402*	NDC	1	M	78	49	6.33		I		3/3
Tzioras 2019	26495*	NDC	1	M	78	39	6.17		I		3/3
Tzioras 2019	14395*	NDC	1	F	74	41	6.3		NA		3/3
Tzioras 2019	20122*	NDC	1	M	59	74	6.1		NA		3/3
Tzioras 2019	22612*	NDC	1	M	61	70	6.1		NA		3/3
Tzioras 2019	1.32577	NDC	1	M	81	74	6.07		NA		3/3
Tzioras 2019	29086**	NDC	1	F	79	68	6.2		NA		3/3
Tzioras 2019	29082*	NDC	1	F	79	80	5.96		III		3/4
Tzioras 2019	31495*	NDC	1	M	81	38	5.79		VI		3/4
Tzioras 2019	20593*	NDC	1	M	60	52	6		NA		3/4
Tzioras 2019	22629*	NDC	1	F	59	53	6.3		NA		3/4
Tzioras 2019	15809*	NDC	1	M	58	90	5.9		NA		3/4
Tzioras 2019	16425*	NDC	1	M	61	99	6.2		NA		3/4
Tzioras 2019	1.34131	NDC	1	M	82	95	5.97		IV		3/4
Tzioras 2019	24527	AD	2	M	81	74	6.1		V		3/3
Tzioras 2019	28410	AD	2	F	62	109	6.04		VI		3/3
Tzioras 2019	28771	AD	2	M	85	91	5.95		VI		3/3
Tzioras 2019	15258	AD	2	M	65	80	6.1		VI		3/3
Tzioras 2019	19595	AD	2	M	87	58	6.5		VI		3/3
Tzioras 2019	19994	AD	2	F	87	89	5.9		VI		3/3
Tzioras 2019	22223	AD	2	F	87	83	6.7		IV		3/3
Tzioras 2019	1.32929	AD	2	F	85	80	6.08		VI		3/3
Tzioras 2019	19690*	AD	2	M	57	58	5.9		VI		3/4
Tzioras 2019	24322*	AD	2	M	80	101	6		VI		3/4
Tzioras 2019	25739*	AD	2	F	85	45	5.77		VI		3/4
Tzioras 2019	26718*	AD	2	M	78	74	6.13		VI		3/4
Tzioras 2019	29521*	AD	2	M	95	96	6.08		VI		3/4
Tzioras 2019	29695*	AD	2	M	86	72	6.1		VI		3/4
Tzioras 2019	10591*	AD	2	M	86	76			VI		3/4
Tzioras 2019	15810	AD	2	F	73	96	6.2		VI		4/4
Tzioras 2019	15811	AD	2	F	81	41	6.3		VI		3/4
Tzioras 2019	23394*	AD	2	F	88	59	6.3		V		3/4
Tzioras 2019	001.26732*	AD	2	M	76	66	6.48		VI		3/4
Tzioras 2019	20995*	AD	2	M	60	86	5.9		VI		4/4
Tzioras 2019	1.265	AD	2	M	81	83	6.25		VI		4/4
Tzioras 2019	15256	AD	2	M	60	28			V-VI		4/4
Tzioras 2019	1.28796	AD	2	F	60	54	5.95		VI		4/4
Griswold 2021	1		2	M		7	6.1		IV	2 (ABC score)	4/4
Griswold 2021	2		2	F		NA	6.3		V	3 (ABC score)	4/4
Griswold 2021	3		2	F		27	6.8		V	3 (ABC score)	4/4
Griswold 2021	4		2	F		14	6.3		VI	3 (ABC score)	4/4
Griswold 2021	5		2	M		2	6.5		IV	2 (ABC score)	4/4
Griswold 2021	6		2	F		6	6.4		V	3 (ABC score)	4/4
Griswold 2021	7		2	F		12	6.1		IV	2 (ABC score)	4/4
Griswold 2021	8		2	F		4	6.4		VI	3 (ABC score)	4/4
Griswold 2021	9		2	F		6	6.3		VI	3 (ABC score)	4/4
Griswold 2021	10		2	F		12	6.2		VI	3 (ABC score)	4/4
Griswold 2021	11		2	F		3.5	6.3		VI	3 (ABC score)	4/4
Paasila 2021	Non-AD Control 1c		1	M	59	29	6.6		A0 B0 C0	0 (ABC score)
Paasila 2021	Non-AD Control 2		1	M	69	16	6.6		A3 B1 C3	3 (ABC score)
Paasila 2021	Non-AD Control 3		1	F	78	11	6.3		A0 B0 C0	0 (ABC score)
Paasila 2021	Non-AD Control 4		1	F	74	20	6.6		A3 B1 C3	3 (ABC score)
Paasila 2021	Non-AD PC 1		1	F	94	43
Paasila 2021	CAc 1		2	M	85	9	6.6		A2 B2 C3	2 (ABC score)
Paasila 2021	CAc 2		2	F	87	5	6.4		A2 B2 C0	2 (ABC score)
Paasila 2021	CAc 3		2	F	102	5	5.9		A2 B2 C2	2 (ABC score)
Paasila 2021	AD 1		2	F	83	3	5.9		A3 B3 C2	3 (ABC score)
Paasila 2021	AD 2		2	M	77	26	6.3		A3 B3 C2	3 (ABC score)
Paasila 2021	AD 3		2	F	85	10	5.9		A3 B3 C3	3 (ABC score)
Paasila 2021	AD 4b		2	F	78	6	6.6		Ad B3 Cd
Gabitto 2023	H19.33.004	No dementia	1	F	80	8.13333	7		Braak IV	0 (Thal phase)	N (APOE4 Status, Yes/No)
Gabitto 2023	H20.33.001	No dementia	1	M	82	7.7	6.8		Braak IV	2 (Thal phase)	N (APOE4 Status, Yes/No)
Gabitto 2023	H20.33.002	No dementia	1	F	90+	4.33333	7.3		Braak IV	0 (Thal phase)	N (APOE4 Status, Yes/No)
Gabitto 2023	H20.33.005	No dementia	1	F	90+	7.6	6.8		Braak IV	3 (Thal phase)	N (APOE4 Status, Yes/No)
Gabitto 2023	H20.33.008	No dementia	1	F	90+	7	6.4		Braak V	4 (Thal phase)	Y (APOE4 Status, Yes/No)
Gabitto 2023	H20.33.012	No dementia	1	F	90+	7.71667	6.6		Braak III	1 (Thal phase)	N (APOE4 Status, Yes/No)
Gabitto 2023	H20.33.013	No dementia	1	M	90+	4.5	7.6		Braak IV	3 (Thal phase)	N (APOE4 Status, Yes/No)
Gabitto 2023	H20.33.014	No dementia	1	F	82	7.4	6.8		Braak IV	3 (Thal phase)	N (APOE4 Status, Yes/No)
Gabitto 2023	H20.33.019	No dementia	1	F	87	11.1	7		Braak III	4 (Thal phase)	Y (APOE4 Status, Yes/No)
Gabitto 2023	H20.33.024	No dementia	1	M	90+	3.5	7.2		Braak V	4 (Thal phase)	N (APOE4 Status, Yes/No)
Gabitto 2023	H20.33.025	No dementia	1	M	90+	4.5	7.4		Braak V	4 (Thal phase)	N (APOE4 Status, Yes/No)
Gabitto 2023	H20.33.027	No dementia	1	F	90+	9.23333	6.7		Braak IV	3 (Thal phase)	N (APOE4 Status, Yes/No)
Gabitto 2023	H20.33.030	No dementia	1	F	86	6	6.7		Braak V	4 (Thal phase)	Y (APOE4 Status, Yes/No)
Gabitto 2023	H20.33.032	No dementia	1	M	90+	6.91667	6.8		Braak V	5 (Thal phase)	N (APOE4 Status, Yes/No)
Gabitto 2023	H20.33.034	No dementia	1	F	85	10.0167	6.8		Braak IV	3 (Thal phase)	N (APOE4 Status, Yes/No)
Gabitto 2023	H20.33.035	No dementia	1	F	90+	4.6	6.6		Braak IV	0 (Thal phase)	N (APOE4 Status, Yes/No)
Gabitto 2023	H20.33.036	No dementia	1	F	90+	10.6	6.4		Braak V	5 (Thal phase)	N (APOE4 Status, Yes/No)
Gabitto 2023	H20.33.039	No dementia	1	F	90+	10.3	6.8		Braak V	4 (Thal phase)	N (APOE4 Status, Yes/No)
Gabitto 2023	H20.33.043	No dementia	1	M	85	4.5	7		Braak IV	4 (Thal phase)	Y (APOE4 Status, Yes/No)
Gabitto 2023	H20.33.044	No dementia	1	M	81	4.7	7.6		Braak V	0 (Thal phase)	N (APOE4 Status, Yes/No)
Gabitto 2023	H21.33.003	No dementia	1	M	78	10	6.4		Braak 0	0 (Thal phase)	N (APOE4 Status, Yes/No)
Gabitto 2023	H21.33.004	No dementia	1	M	90+	5	6.4		Braak II	0 (Thal phase)	N (APOE4 Status, Yes/No)
Gabitto 2023	H21.33.006	No dementia	1	M	90+	9.8	6.8		Braak IV	4 (Thal phase)	Y (APOE4 Status, Yes/No)
Gabitto 2023	H21.33.011	No dementia	1	F	83	3.6	6.8		Braak IV	0 (Thal phase)	N (APOE4 Status, Yes/No)
Gabitto 2023	H21.33.014	No dementia	1	M	90+	9.5	6.8		Braak IV	4 (Thal phase)	N (APOE4 Status, Yes/No)
Gabitto 2023	H21.33.015	No dementia	1	M	90+	4.1	6.8		Braak IV	2 (Thal phase)	N (APOE4 Status, Yes/No)
Gabitto 2023	H21.33.019	No dementia	1	M	75	10.0167	6.4		Braak 0	1 (Thal phase)	N (APOE4 Status, Yes/No)
Gabitto 2023	H21.33.022	No dementia	1	F	82	4.83333	6.8		Braak VI	2 (Thal phase)	N (APOE4 Status, Yes/No)
Gabitto 2023	H21.33.023	No dementia	1	M	90+	7.83333	6.6		Braak IV	0 (Thal phase)	N (APOE4 Status, Yes/No)
Gabitto 2023	H21.33.025	No dementia	1	F	88	8.6	6.4		Braak IV	3 (Thal phase)	N (APOE4 Status, Yes/No)
Gabitto 2023	H21.33.026	No dementia	1	F	90+	4.1	6.6		Braak V	4 (Thal phase)	Y (APOE4 Status, Yes/No)
Gabitto 2023	H21.33.028	No dementia	1	M	72	8.3	6.4		Braak II	1 (Thal phase)	N (APOE4 Status, Yes/No)
Gabitto 2023	H21.33.030	No dementia	1	M	89	5.5	6.7		Braak III	3 (Thal phase)	Y (APOE4 Status, Yes/No)
Gabitto 2023	H21.33.032	No dementia	1	F	90+	5	6.4		Braak IV	2 (Thal phase)	N (APOE4 Status, Yes/No)
Gabitto 2023	H21.33.033	No dementia	1	F	83	8.2	6		Braak V	5 (Thal phase)	Y (APOE4 Status, Yes/No)
Gabitto 2023	H21.33.035	No dementia	1	F	90+	4.8	6.4		Braak V	5 (Thal phase)	N (APOE4 Status, Yes/No)
Gabitto 2023	H21.33.036	No dementia	1	F	90+	4	6.8		Braak V	4 (Thal phase)	N (APOE4 Status, Yes/No)
Gabitto 2023	H21.33.037	No dementia	1	F	88	6.5	7		Braak IV	2 (Thal phase)	N (APOE4 Status, Yes/No)
Gabitto 2023	H21.33.038	No dementia	1	F	84	11	6.2		Braak III	1 (Thal phase)	N (APOE4 Status, Yes/No)
Gabitto 2023	H21.33.040	No dementia	1	M	83	5.6	6.7		Braak V	4 (Thal phase)	Y (APOE4 Status, Yes/No)
Gabitto 2023	H21.33.041	No dementia	1	F	90+	7.5	6.4		Braak IV	0 (Thal phase)	N (APOE4 Status, Yes/No)
Gabitto 2023	H21.33.047	No dementia	1	M	90+	4.4	7.2		Braak V	2 (Thal phase)	N (APOE4 Status, Yes/No)
Gabitto 2023	H20.33.004	Dementia	2	M	86	8.83333	6.7		Braak V	5 (Thal phase)	Y (APOE4 Status, Yes/No)
Gabitto 2023	H20.33.011	Dementia	2	F	90+	6	7		Braak V	5 (Thal phase)	Y (APOE4 Status, Yes/No)
Gabitto 2023	H20.33.015	Dementia	2	M	88	11.4167	6.8		Braak V	3 (Thal phase)	N (APOE4 Status, Yes/No)
Gabitto 2023	H20.33.016	Dementia	2	F	90+	7.73333	6.8		Braak IV	4 (Thal phase)	N (APOE4 Status, Yes/No)
Gabitto 2023	H20.33.017	Dementia	2	M	69	5.5	7.2		Braak VI	4 (Thal phase)	N (APOE4 Status, Yes/No)
Gabitto 2023	H20.33.018	Dementia	2	F	81	4.5	6.8		Braak VI	5 (Thal phase)	Y (APOE4 Status, Yes/No)
Gabitto 2023	H20.33.020	Dementia	2	M	81	6.63333	6.8		Braak VI	5 (Thal phase)	Y (APOE4 Status, Yes/No)
Gabitto 2023	H20.33.026	Dementia	2	F	75	7	7.2		Braak VI	4 (Thal phase)	Y (APOE4 Status, Yes/No)
Gabitto 2023	H20.33.028	Dementia	2	F	90+	7.4	6.6		Braak V	4 (Thal phase)	N (APOE4 Status, Yes/No)
Gabitto 2023	H20.33.029	Dementia	2	F	90+	6.1	6.5		Braak V	4 (Thal phase)	N (APOE4 Status, Yes/No)
Gabitto 2023	H20.33.031	Dementia	2	F	87	7.91667	6.4		Braak VI	4 (Thal phase)	N (APOE4 Status, Yes/No)
Gabitto 2023	H20.33.033	Dementia	2	M	68	6.5	6.8		Braak VI	5 (Thal phase)	N (APOE4 Status, Yes/No)
Gabitto 2023	H20.33.037	Dementia	2	F	90+	10	6.4		Braak V	5 (Thal phase)	N (APOE4 Status, Yes/No)
Gabitto 2023	H20.33.038	Dementia	2	F	90+	6.2	6		Braak V	4 (Thal phase)	N (APOE4 Status, Yes/No)
Gabitto 2023	H20.33.040	Dementia	2	M	90+	5.03	6.4		Braak IV	4 (Thal phase)	N (APOE4 Status, Yes/No)
Gabitto 2023	H20.33.041	Dementia	2	F	90+	5.91667	6.8		Braak V	4 (Thal phase)	N (APOE4 Status, Yes/No)
Gabitto 2023	H20.33.045	Dementia	2	F	77	3.3	7.3		Braak VI	5 (Thal phase)	Y (APOE4 Status, Yes/No)
Gabitto 2023	H20.33.046	Dementia	2	M	90+	8	6.2		Braak VI	5 (Thal phase)	N (APOE4 Status, Yes/No)
Gabitto 2023	H21.33.001	Dementia	2	M	80	9.6	7.2		Braak III	2 (Thal phase)	N (APOE4 Status, Yes/No)
Gabitto 2023	H21.33.002	Dementia	2	F	70	3.2	6.8		Braak VI	5 (Thal phase)	Y (APOE4 Status, Yes/No)
Gabitto 2023	H21.33.005	Dementia	2	M	90+	10.2	6.8		Braak V	3 (Thal phase)	N (APOE4 Status, Yes/No)
Gabitto 2023	H21.33.007	Dementia	2	F	86	5.6	7		Braak V	4 (Thal phase)	N (APOE4 Status, Yes/No)
Gabitto 2023	H21.33.008	Dementia	2	F	90+	5	6.7		Braak V	4 (Thal phase)	N (APOE4 Status, Yes/No)
Gabitto 2023	H21.33.009	Dementia	2	F	65	6.2	6.4		Braak VI	5 (Thal phase)	Y (APOE4 Status, Yes/No)
Gabitto 2023	H21.33.010	Dementia	2	F	90+	9.6	6.7		Braak VI	5 (Thal phase)	N (APOE4 Status, Yes/No)
Gabitto 2023	H21.33.012	Dementia	2	F	90+	5	6.4		Braak IV	3 (Thal phase)	Y (APOE4 Status, Yes/No)
Gabitto 2023	H21.33.013	Dementia	2	F	90+	7.3	6.8		Braak V	4 (Thal phase)	Y (APOE4 Status, Yes/No)
Gabitto 2023	H21.33.016	Dementia	2	F	90+	5.5	6.4		Braak IV	1 (Thal phase)	N (APOE4 Status, Yes/No)
Gabitto 2023	H21.33.017	Dementia	2	F	90+	3.5	6.4		Braak V	5 (Thal phase)	N (APOE4 Status, Yes/No)
Gabitto 2023	H21.33.018	Dementia	2	F	89	10.2333	6.4		Braak II	3 (Thal phase)	N (APOE4 Status, Yes/No)
Gabitto 2023	H21.33.020	Dementia	2	M	82	10.8	6.2		Braak V	4 (Thal phase)	N (APOE4 Status, Yes/No)
Gabitto 2023	H21.33.021	Dementia	2	M	90+	6.9	6.9		Braak III	4 (Thal phase)	N (APOE4 Status, Yes/No)
Gabitto 2023	H21.33.027	Dementia	2	M	90+	6.3	6.4		Braak V	5 (Thal phase)	Y (APOE4 Status, Yes/No)
Gabitto 2023	H21.33.029	Dementia	2	M	89	11.0333	6.4		Braak V	5 (Thal phase)	Y (APOE4 Status, Yes/No)
Gabitto 2023	H21.33.031	Dementia	2	M	84	8.9	6.4		Braak V	5 (Thal phase)	Y (APOE4 Status, Yes/No)
Gabitto 2023	H21.33.034	Dementia	2	F	90+	10.8	4.5		Braak VI	5 (Thal phase)	Y (APOE4 Status, Yes/No)
Gabitto 2023	H21.33.039	Dementia	2	F	88	6.5	6.5		Braak V	4 (Thal phase)	N (APOE4 Status, Yes/No)
Gabitto 2023	H21.33.042	Dementia	2	F	90+	8.1	6.4		Braak V	5 (Thal phase)	Y (APOE4 Status, Yes/No)
Gabitto 2023	H21.33.043	Dementia	2	F	90+	4.4	6.6		Braak II	4 (Thal phase)	N (APOE4 Status, Yes/No)
Gabitto 2023	H21.33.044	Dementia	2	F	88	7	6.6		Braak VI	3 (Thal phase)	N (APOE4 Status, Yes/No)
Gabitto 2023	H21.33.045	Dementia	2	F	90+	4	7.2		Braak VI	4 (Thal phase)	Y (APOE4 Status, Yes/No)
Gabitto 2023	H21.33.046	Dementia	2	M	90+	7	6.4		Braak V	4 (Thal phase)	N (APOE4 Status, Yes/No)
Seidl 2001	C 1	Controls	1	M	63	26	6.4
Seidl 2001	C 2	Controls	1	M	51	15	6.9
Seidl 2001	C 3	Controls	1	M	67	24	6.7
Seidl 2001	C 4	Controls	1	M	40	14	6.5
Seidl 2001	C 5	Controls	1	M	64	47	6.4
Seidl 2001	C 6	Controls	1	F	41	32	6.9
Seidl 2001	C 7	Controls	1	M	42	27	6.5
Seidl 2001	C 8	Controls	1	F	71	30	6.8
Seidl 2001	AD 1	Alzheimer’s disease	2	F	64	28	6.2
Seidl 2001	AD 2	Alzheimer’s disease	2	M	62	44	6.1
Seidl 2001	AD 3	Alzheimer’s disease	2	M	65	9	6.7
Seidl 2001	AD 4	Alzheimer’s disease	2	F	62	19	6.9
Seidl 2001	AD 5	Alzheimer’s disease	2	M	50	10	6
Seidl 2001	AD 6	Alzheimer’s disease	2	M	68	27	7.1
Seidl 2001	AD 7	Alzheimer’s disease	2	M	64	10	6
Seidl 2001	AD 8	Alzheimer’s disease	2	M	59	5	6.6
